# Supplementary material for: LMF1 frameshift deletion in Franches-Montagnes horses with hypertriglyceridemia-induced pancreatitis
Source: Sci Rep. 2025 Aug 6;15:28667. doi: 10.1038/s41598-025-13954-9 (PMC12326015; doi:10.1038/s41598-025-13954-9)
Supplement: Supplementary file 1 — Supplementary Material 1 [file 41598_2025_13954_MOESM1_ESM.xlsx]

## Sheet: Tabelle1
Table S1. Information on 11 HIP-affected horses in this study.
Case No.	Year of birth	Age at Death	Sex	Genotype at LMF1:XM_023616679.1:c.369_373delinsTCT	Clinical examination by ISME	Hypertriglyceridemia (> 10 mmol/l)	Pathological examination	Confirmed pancreatitis	Remarks
1	2010	10 days	female	del/del	yes	yes	yes	yes
2	2011	13 years	male	del/del	yes	yes	yes	yes (mild)	only identified after genotyping
3	2011	5 days	female	del/del	yes	yes	yes	yes
4	2012	9 days	female	del/del	yes	yes	yes	yes
5	2012	6 weeks	male	del/del	no	n.a.	yes (only liver samples)	no (but cysts in the liver, different from the findings in CLF)	only identified after genotyping
6	2016	23 days	female	del/del	no	yes	no	n.a.	only identified after genotyping
7	2021	6 days	female	del/del	yes	yes	yes	yes
8	2023	3 months	female	del/del	yes	yes	yes	yes
9	2023	16 days	female	del/del	yes	yes	yes	yes
10	2023	2 months	female	del/del	yes	yes	yes	yes
11	2024	7 weeks	female	del/del	yes	yes	no	n.a.
