# Supplementary material for: LMF1 frameshift deletion in Franches-Montagnes horses with hypertriglyceridemia-induced pancreatitis
Source: Sci Rep. 2025 Aug 6;15:28667. doi: 10.1038/s41598-025-13954-9 (PMC12326015; doi:10.1038/s41598-025-13954-9)
Supplement: Supplementary file 2 — Supplementary Material 2 [file 41598_2025_13954_MOESM2_ESM.xlsx]

## Sheet: Sheet1
Table S2. Accession numbers of whole genome sequences of 70 horses. The HIP-affected horse is highlighted in yellow. The other 69 genome sequences were used as controls in variant filtering.
Sample ID	breed	Study accession	Sample accession	Remark
AKT001	Akhal-Teke	PRJEB14779	SAMEA4075241
AKT003	Akhal-Teke	PRJEB14779	SAMEA4075242
AKT004	Akhal-Teke	PRJEB14779	SAMEA4075243
AKT006	Akhal-Teke	PRJEB14779	SAMEA4075244
APH053	American Paint Horse	PRJEB14779	SAMEA4822838
AS002	American Standardbred	PRJEB14651	SAMEA4059124
AV145	Arabian	PRJEB14779	SAMEA4075245
AV158	Polish Warmblood	PRJEB14779	SAMEA104357339
BW01	Baden-Württemberg Warmblood	PRJEB14779	SAMEA4351921
BY01	Bavarian Warmblood	PRJEB14779	SAMEA4351922
DR011	German Riding Pony	PRJEB14779	SAMEA104357340
DR033	German Riding Pony	PRJEB14779	SAMEA104357337
DR035	German Riding Pony	PRJEB14779	SAMEA5600769
ECA0469	Trotter	PRJEB14779	SAMEA6135894
ECA0470	Trotter	PRJEB14779	SAMEA6135895
ECA0471	Trotter	PRJEB14779	SAMEA6135896
ECA0562	Swiss Warmblood	PRJEB14779	SAMEA112839431
ECA0740	Icelandic	PRJEB14779	SAMEA116099404
ECA0770	Trakehner	PRJEB14779	SAMEA115999764
ECA472	American Quarter Horse	PRJEB14779	SAMEA112839430
ECA737	Selle Français	PRJEB14779	SAMEA112839435
EMO004	Holstein (Warmblood)	PRJEB14779	SAMEA4822841
EMO080	Holstein (Warmblood)	PRJEB14779	SAMEA4822842
EMO081	Holstein (Warmblood)	PRJEB14779	SAMEA4822843
EMO082	Holstein (Warmblood)	PRJEB14779	SAMEA4822844
EQ053	Morgan Horse	PRJEB14779	SAMEA104357341
FM3678	Franches-Montagnes	PRJEB14779	SAMEA115753422	affected with hypertriglyeridemia-induced pancreatitis (HIP)
HAN01	Hanoverian	PRJEB14779	SAMEA4351923
HF002	Haflinger	PRJEB14779	SAMEA104357348
HF003	Haflinger	PRJEB14779	SAMEA104357349
HF004	Haflinger	PRJEB14779	SAMEA104357350
HF10	Haflinger	PRJEB14779	SAMEA4075260
HN001	Hanoverian	PRJEB14779	SAMEA104357344
HOL01	Holstein (Warmblood)	PRJEB14779	SAMEA4351924
HOL02	Holstein (Warmblood)	PRJEB14779	SAMEA4351925
HS004_WGA	Holstein (Warmblood)	PRJEB14779	SAMEA104357342
IS074	Icelandic	PRJEB9139	SAMEA3355589
IS079	Icelandic	PRJEB14779	SAMEA4822840
KWPN1	Koninklijk Warmbloed Paard Nederland	PRJEB14779	SAMEA4075261
NO180	Noriker	PRJEB14779	SAMEA104357347
OL008	Oldenburg (Warmblood)	PRJEB14779	SAMEA104357343
OLD01	Oldenburg (Warmblood)	PRJEB14779	SAMEA4351926
OLD02	Oldenburg (Warmblood)	PRJEB14779	SAMEA4351927
P1	Holstein (Warmblood)	PRJEB14779	SAMEA4351932
QH070	Quarter Horse	PRJEB14779	SAMEA4075262
QH224	Quarter Horse	PRJEB14779	SAMEA4075263
QH225	Quarter Horse	PRJEB14779	SAMEA4075264
RAO310	Swiss Warmblood	PRJEB14779	SAMEA4351933
RAO441	Swiss Warmblood	PRJEB14779	SAMEA4351934
SAM1574	Arabian	PRJEB14779	SAMEA104357346
SPH020	Shetland Pony	PRJEB9269	SAMEA3367610
SPH041	Shetland Pony	PRJEB9267	SAMEA3367609
SPH155	Shetland Pony	PRJEB14779	SAMEA4822839
SW024	Swiss Warmblood	PRJEB14779	SAMEA4075266
SW033	Swiss Warmblood	PRJEB14779	SAMEA104357351
SW080	Swiss Warmblood	PRJEB14779	SAMEA112839426
SW081	Swiss Warmblood	PRJEB14779	SAMEA112839427
TB049	Vollblut	PRJEB14779	SAMEA4552432
TRA01	Trakehner	PRJEB14779	SAMEA4351928
TRA02	Trakehner	PRJNA353919	SRS1818810
TRH056	Trakehner	PRJEB16012	SAMEA104399644
UKH11	American Paint Horse	PRJEB12979	SAMEA3889831
UKH16	American Paint Horse	PRJEB12979	SAMEA3889832
UKH29	American Paint Horse	PRJEB12979	SAMEA3889833
UKH3	Crossbred (Warmblood/Quarter Horse)	PRJEB12984	SAMEA3890331
UKH4	Crossbred (Warmblood/Quarter Horse)	PRJEB12979	SAMEA3889830
WF01	Westphalian	PRJEB14779	SAMEA4351930
WF02	Westphalian	PRJEB14779	SAMEA4351931
WP006	Welsh Pony	PRJEB14779	SAMEA104357338
WP007	Welsh Pony	PRJEB14779	SAMEA104357345
