# Supplementary material for: LMF1 frameshift deletion in Franches-Montagnes horses with hypertriglyceridemia-induced pancreatitis
Source: Sci Rep. 2025 Aug 6;15:28667. doi: 10.1038/s41598-025-13954-9 (PMC12326015; doi:10.1038/s41598-025-13954-9)
Supplement: Supplementary file 3 — Supplementary Material 3 [file 41598_2025_13954_MOESM3_ESM.xlsx]

## Sheet: Primers
Table S3. Primer sequences. Coordinates are given with respect to the EquCab3.0 and the newer TB-T2T genome reference assemblies.
Primer name	Chr	Position start (EquCab 3.0)	Position stop (EquCab 3.0)	Position start (TB-T2T)	Position stop (TB-T2T)	Sequence (5' -> 3')	Modification	Length	Tm	Product size (bp)
ECA_LMF1_F	13	42935206	42935225	53084035	53084054	CTACTCTGGCTGCTGGACTG		20	59.82	304
ECA_LMF1_R1	13	42935509	42935490	53084338	53084319	CTCCCGTGGCCTGATTAAGA		20	59.17
ECA_LMF1_F_FAM	13	42935206	42935225	53084035	53084054	CTACTCTGGCTGCTGGACTG	5'-FAM	20	59.82	128
ECA_LMF1_R2	13	42935333	42935314	53084162	53084143	CAGAGGGCAGCCATGAGAAC		20	60.75
