# Supplementary material for: LMF1 frameshift deletion in Franches-Montagnes horses with hypertriglyceridemia-induced pancreatitis
Source: Sci Rep. 2025 Aug 6;15:28667. doi: 10.1038/s41598-025-13954-9 (PMC12326015; doi:10.1038/s41598-025-13954-9)
Supplement: Supplementary file 4 — Supplementary Material 4 [file 41598_2025_13954_MOESM4_ESM.xlsx]

## Sheet: private homozygous variants
Table S4. Private homozygous variants in the sequenced FM horse affected with hypertriglyeridemia-induced pancreatitis (HIP). Private variants were obtained by filtering all variants that were present at least once in the 69 control genomes. This resulted in 6750 private homozygous variants for the affected horse. Please note that variants are listed multiple times, if they have predicted effects…
#CHROM	POS	REF	ALT	FILTER	EFFECT	IMPACT	GENE	GENEID	FEATURE	FEATUREID	BIOTYPE	RANK	HGVS_C	HGVS_P	CDNA_POS	CDNA_LEN	CDS_POS	CDS_LEN	AA_POS	AA_LEN	DISTANCE	ERRORS
chr1	1153842	G	A	PASS	intron_variant	MODIFIER	INPP5A	INPP5A	transcript	XM_005602143.3	protein_coding	5	c.374-8352C>T		-1	-1	-1	-1	-1	-1	0
chr1	1153842	G	A	PASS	intron_variant	MODIFIER	INPP5A	INPP5A	transcript	XM_005602142.3	protein_coding	5	c.374-8352C>T		-1	-1	-1	-1	-1	-1	0
chr1	1153842	G	A	PASS	intron_variant	MODIFIER	INPP5A	INPP5A	transcript	XM_023636663.1	protein_coding	5	c.371-8352C>T		-1	-1	-1	-1	-1	-1	0
chr1	1153842	G	A	PASS	intron_variant	MODIFIER	INPP5A	INPP5A	transcript	XM_023636652.1	protein_coding	5	c.371-8352C>T		-1	-1	-1	-1	-1	-1	0
chr1	2093061	A	G	PASS	intergenic_region	MODIFIER	LOC111772694-TCERG1L	LOC111772694-TCERG1L	intergenic_region	LOC111772694-TCERG1L		-1	n.2093061A>G		-1	-1	-1	-1	-1	-1	0
chr1	3249463	GGGGGC	G	PASS	intergenic_region	MODIFIER	LOC111772713-GLRX3	LOC111772713-GLRX3	intergenic_region	LOC111772713-GLRX3		-1	n.3249464_3249468delGGGGC		-1	-1	-1	-1	-1	-1	0
chr1	3788267	G	GGT	PASS	downstream_gene_variant	MODIFIER	MGMT	MGMT	transcript	XR_002806761.1	pseudogene	-1	n.*3263_*3264insAC		-1	-1	-1	-1	-1	-1	3263
chr1	3788267	G	GGT	PASS	intron_variant	MODIFIER	LOC102149601	LOC102149601	transcript	XR_288816.3	pseudogene	1	n.2632-20_2632-19insAC		-1	-1	-1	-1	-1	-1	0
chr1	4399699	G	T	PASS	intergenic_region	MODIFIER	MGMT-LOC111772761	MGMT-LOC111772761	intergenic_region	MGMT-LOC111772761		-1	n.4399699G>T		-1	-1	-1	-1	-1	-1	0
chr1	5658749	G	GT	PASS	downstream_gene_variant	MODIFIER	FOXI2	FOXI2	transcript	XM_023628595.1	protein_coding	-1	c.*1198_*1199insA		-1	-1	-1	-1	-1	-1	394
chr1	5658749	G	GT	PASS	intergenic_region	MODIFIER	CLRN3-FOXI2	CLRN3-FOXI2	intergenic_region	CLRN3-FOXI2		-1	n.5658749_5658750insT		-1	-1	-1	-1	-1	-1	0
chr1	5903926	GT	G	PASS	intron_variant	MODIFIER	DOCK1	DOCK1	transcript	XM_023637090.1	protein_coding	50	c.5414-94delA		-1	-1	-1	-1	-1	-1	0
chr1	5903926	GT	G	PASS	intron_variant	MODIFIER	DOCK1	DOCK1	transcript	XM_023637097.1	protein_coding	50	c.5351-94delA		-1	-1	-1	-1	-1	-1	0
chr1	8087931	T	G	PASS	intron_variant	MODIFIER	CTBP2	CTBP2	transcript	XM_003363400.4	protein_coding	2	c.-102-31016T>G		-1	-1	-1	-1	-1	-1	0
chr1	8087931	T	G	PASS	intron_variant	MODIFIER	CTBP2	CTBP2	transcript	XM_023637378.1	protein_coding	3	c.-102-31016T>G		-1	-1	-1	-1	-1	-1	0
chr1	8087931	T	G	PASS	intron_variant	MODIFIER	CTBP2	CTBP2	transcript	XM_023637423.1	protein_coding	3	c.-18+32591T>G		-1	-1	-1	-1	-1	-1	0
chr1	8087931	T	G	PASS	intron_variant	MODIFIER	CTBP2	CTBP2	transcript	XM_023637395.1	protein_coding	2	c.-102-31016T>G		-1	-1	-1	-1	-1	-1	0
chr1	8087931	T	G	PASS	intron_variant	MODIFIER	CTBP2	CTBP2	transcript	XM_023637382.1	protein_coding	2	c.-102-31016T>G		-1	-1	-1	-1	-1	-1	0
chr1	8087931	T	G	PASS	intron_variant	MODIFIER	CTBP2	CTBP2	transcript	XM_023637385.1	protein_coding	2	c.-102-31016T>G		-1	-1	-1	-1	-1	-1	0
chr1	8087931	T	G	PASS	intron_variant	MODIFIER	CTBP2	CTBP2	transcript	XM_023637409.1	protein_coding	2	c.-102-31016T>G		-1	-1	-1	-1	-1	-1	0
chr1	8087931	T	G	PASS	intron_variant	MODIFIER	CTBP2	CTBP2	transcript	XM_014733169.2	protein_coding	2	c.-18+32591T>G		-1	-1	-1	-1	-1	-1	0
chr1	14418173	A	C	PASS	intergenic_region	MODIFIER	RAB11FIP2-LOC111770596	RAB11FIP2-LOC111770596	intergenic_region	RAB11FIP2-LOC111770596		-1	n.14418173A>C		-1	-1	-1	-1	-1	-1	0
chr1	19890986	C	T	PASS	intergenic_region	MODIFIER	LOC106782041-LOC111773205	LOC106782041-LOC111773205	intergenic_region	LOC106782041-LOC111773205		-1	n.19890986C>T		-1	-1	-1	-1	-1	-1	0
chr1	22742537	C	G	PASS	intergenic_region	MODIFIER	LOC102148475-LOC106782040	LOC102148475-LOC106782040	intergenic_region	LOC102148475-LOC106782040		-1	n.22742537C>G		-1	-1	-1	-1	-1	-1	0
chr1	22753212	G	GGGGAAT	PASS	intergenic_region	MODIFIER	LOC102148475-LOC106782040	LOC102148475-LOC106782040	intergenic_region	LOC102148475-LOC106782040		-1	n.22753212_22753213insGGGAAT		-1	-1	-1	-1	-1	-1	0
chr1	27662078	GGGGC	G	PASS	upstream_gene_variant	MODIFIER	SFXN2	SFXN2	transcript	XM_001498574.6	protein_coding	-1	c.-267_-264delGCCC		-1	-1	-1	-1	-1	-1	116
chr1	27662078	GGGGC	G	PASS	upstream_gene_variant	MODIFIER	ARL3	ARL3	transcript	XM_001498593.5	protein_coding	-1	c.-193_-190delGGGC		-1	-1	-1	-1	-1	-1	43
chr1	27662078	GGGGC	G	PASS	upstream_gene_variant	MODIFIER	SFXN2	SFXN2	transcript	XM_014733370.2	protein_coding	-1	c.-3814_-3811delGCCC		-1	-1	-1	-1	-1	-1	2363
chr1	27662078	GGGGC	G	PASS	upstream_gene_variant	MODIFIER	SFXN2	SFXN2	transcript	XM_014733372.2	protein_coding	-1	c.-775_-772delGCCC		-1	-1	-1	-1	-1	-1	425
chr1	27662078	GGGGC	G	PASS	upstream_gene_variant	MODIFIER	SFXN2	SFXN2	transcript	XR_288847.3	pseudogene	-1	n.-119_-116delGCCC		-1	-1	-1	-1	-1	-1	116
chr1	27662078	GGGGC	G	PASS	intergenic_region	MODIFIER	SFXN2-ARL3	SFXN2-ARL3	intergenic_region	SFXN2-ARL3		-1	n.27662079_27662082delGGGC		-1	-1	-1	-1	-1	-1	0
chr1	28079022	C	A	PASS	upstream_gene_variant	MODIFIER	LOC111773426	LOC111773426	transcript	XR_002807798.1	pseudogene	-1	n.-4375G>T		-1	-1	-1	-1	-1	-1	4375
chr1	28079022	C	A	PASS	downstream_gene_variant	MODIFIER	PITX3	PITX3	transcript	XM_014733225.2	protein_coding	-1	c.*3801C>A		-1	-1	-1	-1	-1	-1	3467
chr1	28079022	C	A	PASS	intron_variant	MODIFIER	ELOVL3	ELOVL3	transcript	XM_001499143.5	protein_coding	1	c.101+76G>T		-1	-1	-1	-1	-1	-1	0
chr1	28079022	C	A	PASS	intron_variant	MODIFIER	ELOVL3	ELOVL3	transcript	XM_005602276.3	protein_coding	1	c.-7+76G>T		-1	-1	-1	-1	-1	-1	0
chr1	28079022	C	A	PASS	intron_variant	MODIFIER	ELOVL3	ELOVL3	transcript	XM_023640430.1	protein_coding	1	c.-61-840G>T		-1	-1	-1	-1	-1	-1	0
chr1	28854013	TTTTTTTTTTAAAGA	T	PASS	intergenic_region	MODIFIER	BTRC-LOC106782070	BTRC-LOC106782070	intergenic_region	BTRC-LOC106782070		-1	n.28854014_28854027delTTTTTTTTTAAAGA		-1	-1	-1	-1	-1	-1	0
chr1	35730836	C	T	PASS	upstream_gene_variant	MODIFIER	LOC111774416	LOC111774416	transcript	XM_023646270.1	protein_coding	-1	c.-428G>A		-1	-1	-1	-1	-1	-1	120
chr1	35730836	C	T	PASS	intergenic_region	MODIFIER	LOC111774416-LOC111773844	LOC111774416-LOC111773844	intergenic_region	LOC111774416-LOC111773844		-1	n.35730836C>T		-1	-1	-1	-1	-1	-1	0
chr1	36751900	C	T	PASS	intron_variant	MODIFIER	MARCH5	MARCH5	transcript	XM_014733058.2	protein_coding	4	c.480+283G>A		-1	-1	-1	-1	-1	-1	0
chr1	36751900	C	T	PASS	intron_variant	MODIFIER	MARCH5	MARCH5	transcript	XM_023642668.1	protein_coding	4	c.252+283G>A		-1	-1	-1	-1	-1	-1	0
chr1	36751900	C	T	PASS	intron_variant	MODIFIER	MARCH5	MARCH5	transcript	XM_001502623.5	protein_coding	3	c.369+283G>A		-1	-1	-1	-1	-1	-1	0
chr1	40098486	C	T	PASS	intergenic_region	MODIFIER	LOC111774540-LOC100062284	LOC111774540-LOC100062284	intergenic_region	LOC111774540-LOC100062284		-1	n.40098486C>T		-1	-1	-1	-1	-1	-1	0
chr1	40120237	A	C	PASS	downstream_gene_variant	MODIFIER	LOC100062284	LOC100062284	transcript	XM_001503098.4	protein_coding	-1	c.*996A>C		-1	-1	-1	-1	-1	-1	996
chr1	40120237	A	C	PASS	intergenic_region	MODIFIER	LOC100062284-LOC100071694	LOC100062284-LOC100071694	intergenic_region	LOC100062284-LOC100071694		-1	n.40120237A>C		-1	-1	-1	-1	-1	-1	0
chr1	40124961	T	C	PASS	intergenic_region	MODIFIER	LOC100062284-LOC100071694	LOC100062284-LOC100071694	intergenic_region	LOC100062284-LOC100071694		-1	n.40124961T>C		-1	-1	-1	-1	-1	-1	0
chr1	40127143	C	T	PASS	intergenic_region	MODIFIER	LOC100062284-LOC100071694	LOC100062284-LOC100071694	intergenic_region	LOC100062284-LOC100071694		-1	n.40127143C>T		-1	-1	-1	-1	-1	-1	0
chr1	40128606	A	G	PASS	intergenic_region	MODIFIER	LOC100062284-LOC100071694	LOC100062284-LOC100071694	intergenic_region	LOC100062284-LOC100071694		-1	n.40128606A>G		-1	-1	-1	-1	-1	-1	0
chr1	50073885	C	T	PASS	intron_variant	MODIFIER	ANK3	ANK3	transcript	XM_023623673.1	protein_coding	9	c.996+1759G>A		-1	-1	-1	-1	-1	-1	0
chr1	50073885	C	T	PASS	intron_variant	MODIFIER	ANK3	ANK3	transcript	XM_023624003.1	protein_coding	9	c.996+1759G>A		-1	-1	-1	-1	-1	-1	0
chr1	50073885	C	T	PASS	intron_variant	MODIFIER	ANK3	ANK3	transcript	XM_023623954.1	protein_coding	9	c.996+1759G>A		-1	-1	-1	-1	-1	-1	0
chr1	50073885	C	T	PASS	intron_variant	MODIFIER	ANK3	ANK3	transcript	XM_023623883.1	protein_coding	10	c.1020+1759G>A		-1	-1	-1	-1	-1	-1	0
chr1	50073885	C	T	PASS	intron_variant	MODIFIER	ANK3	ANK3	transcript	XM_023623781.1	protein_coding	9	c.996+1759G>A		-1	-1	-1	-1	-1	-1	0
chr1	50073885	C	T	PASS	intron_variant	MODIFIER	ANK3	ANK3	transcript	XM_023623821.1	protein_coding	9	c.996+1759G>A		-1	-1	-1	-1	-1	-1	0
chr1	50073885	C	T	PASS	intron_variant	MODIFIER	ANK3	ANK3	transcript	XM_023623724.1	protein_coding	10	c.1020+1759G>A		-1	-1	-1	-1	-1	-1	0
chr1	53997463	C	T	PASS	intragenic_variant	MODIFIER	LOC100072519	LOC100072519	gene_variant	LOC100072519		-1	n.53997463C>T		-1	-1	-1	-1	-1	-1	0
chr1	53997595	A	G	PASS	intragenic_variant	MODIFIER	LOC100072519	LOC100072519	gene_variant	LOC100072519		-1	n.53997595A>G		-1	-1	-1	-1	-1	-1	0
chr1	53998614	C	T	PASS	intragenic_variant	MODIFIER	LOC100072519	LOC100072519	gene_variant	LOC100072519		-1	n.53998614C>T		-1	-1	-1	-1	-1	-1	0
chr1	55664775	T	C	PASS	intron_variant	MODIFIER	CTNNA3	CTNNA3	transcript	XM_023624325.1	protein_coding	11	c.1504-17576A>G		-1	-1	-1	-1	-1	-1	0
chr1	55664775	T	C	PASS	intron_variant	MODIFIER	CTNNA3	CTNNA3	transcript	XM_023624354.1	protein_coding	12	c.1453-17576A>G		-1	-1	-1	-1	-1	-1	0
chr1	55664775	T	C	PASS	intron_variant	MODIFIER	CTNNA3	CTNNA3	transcript	XM_023624191.1	protein_coding	11	c.1453-17576A>G		-1	-1	-1	-1	-1	-1	0
chr1	55664775	T	C	PASS	intron_variant	MODIFIER	CTNNA3	CTNNA3	transcript	XM_023624234.1	protein_coding	10	c.1375-17576A>G		-1	-1	-1	-1	-1	-1	0
chr1	55664775	T	C	PASS	intron_variant	MODIFIER	CTNNA3	CTNNA3	transcript	XM_023624152.1	protein_coding	11	c.1453-17576A>G		-1	-1	-1	-1	-1	-1	0
chr1	55664775	T	C	PASS	intron_variant	MODIFIER	CTNNA3	CTNNA3	transcript	XM_023624484.1	protein_coding	13	c.1453-17576A>G		-1	-1	-1	-1	-1	-1	0
chr1	55664775	T	C	PASS	intron_variant	MODIFIER	CTNNA3	CTNNA3	transcript	XM_023624596.1	protein_coding	12	c.1453-17576A>G		-1	-1	-1	-1	-1	-1	0
chr1	55664775	T	C	PASS	intron_variant	MODIFIER	CTNNA3	CTNNA3	transcript	XM_023624525.1	protein_coding	13	c.1453-17576A>G		-1	-1	-1	-1	-1	-1	0
chr1	55664775	T	C	PASS	intron_variant	MODIFIER	CTNNA3	CTNNA3	transcript	XM_023624645.1	protein_coding	12	c.1453-17576A>G		-1	-1	-1	-1	-1	-1	0
chr1	55664775	T	C	PASS	intron_variant	MODIFIER	CTNNA3	CTNNA3	transcript	XM_023624448.1	protein_coding	13	c.1453-17576A>G		-1	-1	-1	-1	-1	-1	0
chr1	55664775	T	C	PASS	intron_variant	MODIFIER	CTNNA3	CTNNA3	transcript	XM_023624552.1	protein_coding	12	c.1453-17576A>G		-1	-1	-1	-1	-1	-1	0
chr1	55664775	T	C	PASS	intron_variant	MODIFIER	CTNNA3	CTNNA3	transcript	XM_023624398.1	protein_coding	14	c.1453-17576A>G		-1	-1	-1	-1	-1	-1	0
chr1	55664775	T	C	PASS	intron_variant	MODIFIER	CTNNA3	CTNNA3	transcript	XM_023624689.1	protein_coding	12	c.1453-17576A>G		-1	-1	-1	-1	-1	-1	0
chr1	55664775	T	C	PASS	intron_variant	MODIFIER	CTNNA3	CTNNA3	transcript	XM_003363472.4	protein_coding	10	c.1375-17576A>G		-1	-1	-1	-1	-1	-1	0
chr1	55665540	A	G	PASS	intron_variant	MODIFIER	CTNNA3	CTNNA3	transcript	XM_023624325.1	protein_coding	11	c.1504-18341T>C		-1	-1	-1	-1	-1	-1	0
chr1	55665540	A	G	PASS	intron_variant	MODIFIER	CTNNA3	CTNNA3	transcript	XM_023624354.1	protein_coding	12	c.1453-18341T>C		-1	-1	-1	-1	-1	-1	0
chr1	55665540	A	G	PASS	intron_variant	MODIFIER	CTNNA3	CTNNA3	transcript	XM_023624191.1	protein_coding	11	c.1453-18341T>C		-1	-1	-1	-1	-1	-1	0
chr1	55665540	A	G	PASS	intron_variant	MODIFIER	CTNNA3	CTNNA3	transcript	XM_023624234.1	protein_coding	10	c.1375-18341T>C		-1	-1	-1	-1	-1	-1	0
chr1	55665540	A	G	PASS	intron_variant	MODIFIER	CTNNA3	CTNNA3	transcript	XM_023624152.1	protein_coding	11	c.1453-18341T>C		-1	-1	-1	-1	-1	-1	0
chr1	55665540	A	G	PASS	intron_variant	MODIFIER	CTNNA3	CTNNA3	transcript	XM_023624484.1	protein_coding	13	c.1453-18341T>C		-1	-1	-1	-1	-1	-1	0
chr1	55665540	A	G	PASS	intron_variant	MODIFIER	CTNNA3	CTNNA3	transcript	XM_023624596.1	protein_coding	12	c.1453-18341T>C		-1	-1	-1	-1	-1	-1	0
chr1	55665540	A	G	PASS	intron_variant	MODIFIER	CTNNA3	CTNNA3	transcript	XM_023624525.1	protein_coding	13	c.1453-18341T>C		-1	-1	-1	-1	-1	-1	0
chr1	55665540	A	G	PASS	intron_variant	MODIFIER	CTNNA3	CTNNA3	transcript	XM_023624645.1	protein_coding	12	c.1453-18341T>C		-1	-1	-1	-1	-1	-1	0
chr1	55665540	A	G	PASS	intron_variant	MODIFIER	CTNNA3	CTNNA3	transcript	XM_023624448.1	protein_coding	13	c.1453-18341T>C		-1	-1	-1	-1	-1	-1	0
chr1	55665540	A	G	PASS	intron_variant	MODIFIER	CTNNA3	CTNNA3	transcript	XM_023624552.1	protein_coding	12	c.1453-18341T>C		-1	-1	-1	-1	-1	-1	0
chr1	55665540	A	G	PASS	intron_variant	MODIFIER	CTNNA3	CTNNA3	transcript	XM_023624398.1	protein_coding	14	c.1453-18341T>C		-1	-1	-1	-1	-1	-1	0
chr1	55665540	A	G	PASS	intron_variant	MODIFIER	CTNNA3	CTNNA3	transcript	XM_023624689.1	protein_coding	12	c.1453-18341T>C		-1	-1	-1	-1	-1	-1	0
chr1	55665540	A	G	PASS	intron_variant	MODIFIER	CTNNA3	CTNNA3	transcript	XM_003363472.4	protein_coding	10	c.1375-18341T>C		-1	-1	-1	-1	-1	-1	0
chr1	57115031	G	T	PASS	intron_variant	MODIFIER	PBLD	PBLD	transcript	XM_023644052.1	protein_coding	2	c.185-80C>A		-1	-1	-1	-1	-1	-1	0
chr1	57115031	G	T	PASS	intron_variant	MODIFIER	RUFY2	RUFY2	transcript	XR_002808902.1	pseudogene	19	n.2175-80C>A		-1	-1	-1	-1	-1	-1	0
chr1	57115112	C	T	PASS	intron_variant	MODIFIER	PBLD	PBLD	transcript	XM_023644052.1	protein_coding	2	c.185-161G>A		-1	-1	-1	-1	-1	-1	0
chr1	57115112	C	T	PASS	intron_variant	MODIFIER	RUFY2	RUFY2	transcript	XR_002808902.1	pseudogene	19	n.2175-161G>A		-1	-1	-1	-1	-1	-1	0
chr1	57117503	C	T	PASS	intron_variant	MODIFIER	PBLD	PBLD	transcript	XM_023644052.1	protein_coding	1	c.85-2096G>A		-1	-1	-1	-1	-1	-1	0
chr1	57117503	C	T	PASS	intron_variant	MODIFIER	RUFY2	RUFY2	transcript	XR_002808902.1	pseudogene	18	n.2075-2096G>A		-1	-1	-1	-1	-1	-1	0
chr1	57119669	A	G	PASS	intron_variant	MODIFIER	PBLD	PBLD	transcript	XM_023644052.1	protein_coding	1	c.85-4262T>C		-1	-1	-1	-1	-1	-1	0
chr1	57119669	A	G	PASS	intron_variant	MODIFIER	RUFY2	RUFY2	transcript	XR_002808902.1	pseudogene	18	n.2075-4262T>C		-1	-1	-1	-1	-1	-1	0
chr1	57121025	C	A	PASS	intron_variant	MODIFIER	PBLD	PBLD	transcript	XM_023644052.1	protein_coding	1	c.84+3210G>T		-1	-1	-1	-1	-1	-1	0
chr1	57121025	C	A	PASS	intron_variant	MODIFIER	RUFY2	RUFY2	transcript	XR_002808902.1	pseudogene	18	n.2074+3210G>T		-1	-1	-1	-1	-1	-1	0
chr1	57131511	G	A	PASS	intron_variant	MODIFIER	RUFY2	RUFY2	transcript	XR_002808902.1	pseudogene	17	n.1922-7124C>T		-1	-1	-1	-1	-1	-1	0
chr1	57133297	C	T	PASS	intron_variant	MODIFIER	RUFY2	RUFY2	transcript	XR_002808902.1	pseudogene	17	n.1922-8910G>A		-1	-1	-1	-1	-1	-1	0
chr1	57137162	G	C	PASS	intron_variant	MODIFIER	RUFY2	RUFY2	transcript	XR_002808902.1	pseudogene	17	n.1922-12775C>G		-1	-1	-1	-1	-1	-1	0
chr1	57140731	G	T	PASS	intron_variant	MODIFIER	RUFY2	RUFY2	transcript	XR_002808902.1	pseudogene	17	n.1922-16344C>A		-1	-1	-1	-1	-1	-1	0
chr1	57145705	T	C	PASS	intron_variant	MODIFIER	RUFY2	RUFY2	transcript	XR_002808902.1	pseudogene	17	n.1922-21318A>G		-1	-1	-1	-1	-1	-1	0
chr1	57146472	T	C	PASS	intron_variant	MODIFIER	RUFY2	RUFY2	transcript	XR_002808902.1	pseudogene	17	n.1921+21723A>G		-1	-1	-1	-1	-1	-1	0
chr1	57148570	CTGA	C	PASS	upstream_gene_variant	MODIFIER	HNRNPH3	HNRNPH3	transcript	XM_005602414.3	protein_coding	-1	c.-5167_-5165delTGA		-1	-1	-1	-1	-1	-1	4531
chr1	57148570	CTGA	C	PASS	upstream_gene_variant	MODIFIER	HNRNPH3	HNRNPH3	transcript	XM_023644048.1	protein_coding	-1	c.-4993_-4991delTGA		-1	-1	-1	-1	-1	-1	4529
chr1	57148570	CTGA	C	PASS	upstream_gene_variant	MODIFIER	HNRNPH3	HNRNPH3	transcript	XM_014733087.2	protein_coding	-1	c.-5148_-5146delTGA		-1	-1	-1	-1	-1	-1	4786
chr1	57148570	CTGA	C	PASS	intron_variant	MODIFIER	RUFY2	RUFY2	transcript	XR_002808902.1	pseudogene	17	n.1921+19622_1921+19624delTCA		-1	-1	-1	-1	-1	-1	0
chr1	57152390	T	C	PASS	upstream_gene_variant	MODIFIER	HNRNPH3	HNRNPH3	transcript	XM_005602414.3	protein_coding	-1	c.-1348T>C		-1	-1	-1	-1	-1	-1	712
chr1	57152390	T	C	PASS	upstream_gene_variant	MODIFIER	HNRNPH3	HNRNPH3	transcript	XM_023644048.1	protein_coding	-1	c.-1174T>C		-1	-1	-1	-1	-1	-1	710
chr1	57152390	T	C	PASS	upstream_gene_variant	MODIFIER	HNRNPH3	HNRNPH3	transcript	XM_014733087.2	protein_coding	-1	c.-1329T>C		-1	-1	-1	-1	-1	-1	967
chr1	57152390	T	C	PASS	upstream_gene_variant	MODIFIER	HNRNPH3	HNRNPH3	transcript	XM_014733088.2	protein_coding	-1	c.-1579T>C		-1	-1	-1	-1	-1	-1	1401
chr1	57152390	T	C	PASS	intron_variant	MODIFIER	RUFY2	RUFY2	transcript	XR_002808902.1	pseudogene	17	n.1921+15805A>G		-1	-1	-1	-1	-1	-1	0
chr1	57155811	A	T	PASS	upstream_gene_variant	MODIFIER	HNRNPH3	HNRNPH3	transcript	XM_023644050.1	protein_coding	-1	c.-3344A>T		-1	-1	-1	-1	-1	-1	3067
chr1	57155811	A	T	PASS	intron_variant	MODIFIER	HNRNPH3	HNRNPH3	transcript	XM_005602414.3	protein_coding	2	c.-24+1847A>T		-1	-1	-1	-1	-1	-1	0
chr1	57155811	A	T	PASS	intron_variant	MODIFIER	RUFY2	RUFY2	transcript	XR_002808902.1	pseudogene	17	n.1921+12384T>A		-1	-1	-1	-1	-1	-1	0
chr1	57155811	A	T	PASS	intron_variant	MODIFIER	HNRNPH3	HNRNPH3	transcript	XM_023644048.1	protein_coding	1	c.-24+2271A>T		-1	-1	-1	-1	-1	-1	0
chr1	57155811	A	T	PASS	intron_variant	MODIFIER	HNRNPH3	HNRNPH3	transcript	XM_014733087.2	protein_coding	2	c.-24+1866A>T		-1	-1	-1	-1	-1	-1	0
chr1	57155811	A	T	PASS	intron_variant	MODIFIER	HNRNPH3	HNRNPH3	transcript	XM_014733088.2	protein_coding	1	c.-24+1866A>T		-1	-1	-1	-1	-1	-1	0
chr1	57170319	C	T	PASS	downstream_gene_variant	MODIFIER	RUFY2	RUFY2	transcript	XM_014733086.2	protein_coding	-1	c.*4774G>A		-1	-1	-1	-1	-1	-1	4653
chr1	57170319	C	T	PASS	intron_variant	MODIFIER	RUFY2	RUFY2	transcript	XM_001503609.5	protein_coding	16	c.1801-2047G>A		-1	-1	-1	-1	-1	-1	0
chr1	57170319	C	T	PASS	intron_variant	MODIFIER	RUFY2	RUFY2	transcript	XR_002808902.1	pseudogene	16	n.1844-2047G>A		-1	-1	-1	-1	-1	-1	0
chr1	57170319	C	T	PASS	intron_variant	MODIFIER	RUFY2	RUFY2	transcript	XM_023644034.1	protein_coding	16	c.1759-2047G>A		-1	-1	-1	-1	-1	-1	0
chr1	57170319	C	T	PASS	intron_variant	MODIFIER	RUFY2	RUFY2	transcript	XM_023644038.1	protein_coding	16	c.1600-2047G>A		-1	-1	-1	-1	-1	-1	0
chr1	57177327	C	A	PASS	intron_variant	MODIFIER	RUFY2	RUFY2	transcript	XM_001503609.5	protein_coding	15	c.1751+964G>T		-1	-1	-1	-1	-1	-1	0
chr1	57177327	C	A	PASS	intron_variant	MODIFIER	RUFY2	RUFY2	transcript	XR_002808902.1	pseudogene	15	n.1794+964G>T		-1	-1	-1	-1	-1	-1	0
chr1	57177327	C	A	PASS	intron_variant	MODIFIER	RUFY2	RUFY2	transcript	XM_023644034.1	protein_coding	15	c.1709+964G>T		-1	-1	-1	-1	-1	-1	0
chr1	57177327	C	A	PASS	intron_variant	MODIFIER	RUFY2	RUFY2	transcript	XM_023644038.1	protein_coding	15	c.1550+964G>T		-1	-1	-1	-1	-1	-1	0
chr1	57177327	C	A	PASS	intron_variant	MODIFIER	RUFY2	RUFY2	transcript	XM_014733086.2	protein_coding	15	c.1751+964G>T		-1	-1	-1	-1	-1	-1	0
chr1	57181066	C	T	PASS	intron_variant	MODIFIER	RUFY2	RUFY2	transcript	XM_001503609.5	protein_coding	13	c.1527-2243G>A		-1	-1	-1	-1	-1	-1	0
chr1	57181066	C	T	PASS	intron_variant	MODIFIER	RUFY2	RUFY2	transcript	XR_002808902.1	pseudogene	13	n.1570-2243G>A		-1	-1	-1	-1	-1	-1	0
chr1	57181066	C	T	PASS	intron_variant	MODIFIER	RUFY2	RUFY2	transcript	XM_023644034.1	protein_coding	13	c.1485-2243G>A		-1	-1	-1	-1	-1	-1	0
chr1	57181066	C	T	PASS	intron_variant	MODIFIER	RUFY2	RUFY2	transcript	XM_023644038.1	protein_coding	13	c.1326-2243G>A		-1	-1	-1	-1	-1	-1	0
chr1	57181066	C	T	PASS	intron_variant	MODIFIER	RUFY2	RUFY2	transcript	XM_014733086.2	protein_coding	13	c.1527-2243G>A		-1	-1	-1	-1	-1	-1	0
chr1	57184426	AT	A	PASS	downstream_gene_variant	MODIFIER	RUFY2	RUFY2	transcript	XM_023644041.1	protein_coding	-1	c.*2208delA		-1	-1	-1	-1	-1	-1	2145
chr1	57184426	AT	A	PASS	downstream_gene_variant	MODIFIER	RUFY2	RUFY2	transcript	XM_005602410.3	protein_coding	-1	c.*3747delA		-1	-1	-1	-1	-1	-1	2526
chr1	57184426	AT	A	PASS	intron_variant	MODIFIER	RUFY2	RUFY2	transcript	XM_001503609.5	protein_coding	13	c.1526+2073delA		-1	-1	-1	-1	-1	-1	0
chr1	57184426	AT	A	PASS	intron_variant	MODIFIER	RUFY2	RUFY2	transcript	XR_002808902.1	pseudogene	13	n.1569+2073delA		-1	-1	-1	-1	-1	-1	0
chr1	57184426	AT	A	PASS	intron_variant	MODIFIER	RUFY2	RUFY2	transcript	XM_023644034.1	protein_coding	13	c.1484+2073delA		-1	-1	-1	-1	-1	-1	0
chr1	57184426	AT	A	PASS	intron_variant	MODIFIER	RUFY2	RUFY2	transcript	XM_023644038.1	protein_coding	13	c.1325+2073delA		-1	-1	-1	-1	-1	-1	0
chr1	57184426	AT	A	PASS	intron_variant	MODIFIER	RUFY2	RUFY2	transcript	XM_014733086.2	protein_coding	13	c.1526+2073delA		-1	-1	-1	-1	-1	-1	0
chr1	57191122	G	A	PASS	intron_variant	MODIFIER	RUFY2	RUFY2	transcript	XM_001503609.5	protein_coding	10	c.1141-326C>T		-1	-1	-1	-1	-1	-1	0
chr1	57191122	G	A	PASS	intron_variant	MODIFIER	RUFY2	RUFY2	transcript	XR_002808902.1	pseudogene	10	n.1184-326C>T		-1	-1	-1	-1	-1	-1	0
chr1	57191122	G	A	PASS	intron_variant	MODIFIER	RUFY2	RUFY2	transcript	XM_023644034.1	protein_coding	10	c.1099-326C>T		-1	-1	-1	-1	-1	-1	0
chr1	57191122	G	A	PASS	intron_variant	MODIFIER	RUFY2	RUFY2	transcript	XM_023644038.1	protein_coding	10	c.940-326C>T		-1	-1	-1	-1	-1	-1	0
chr1	57191122	G	A	PASS	intron_variant	MODIFIER	RUFY2	RUFY2	transcript	XM_014733086.2	protein_coding	10	c.1141-326C>T		-1	-1	-1	-1	-1	-1	0
chr1	57191122	G	A	PASS	intron_variant	MODIFIER	RUFY2	RUFY2	transcript	XM_023644041.1	protein_coding	10	c.1141-326C>T		-1	-1	-1	-1	-1	-1	0
chr1	57191122	G	A	PASS	intron_variant	MODIFIER	RUFY2	RUFY2	transcript	XM_005602410.3	protein_coding	10	c.1141-326C>T		-1	-1	-1	-1	-1	-1	0
chr1	57191356	G	A	PASS	intron_variant	MODIFIER	RUFY2	RUFY2	transcript	XM_001503609.5	protein_coding	10	c.1140+301C>T		-1	-1	-1	-1	-1	-1	0
chr1	57191356	G	A	PASS	intron_variant	MODIFIER	RUFY2	RUFY2	transcript	XR_002808902.1	pseudogene	10	n.1183+301C>T		-1	-1	-1	-1	-1	-1	0
chr1	57191356	G	A	PASS	intron_variant	MODIFIER	RUFY2	RUFY2	transcript	XM_023644034.1	protein_coding	10	c.1098+301C>T		-1	-1	-1	-1	-1	-1	0
chr1	57191356	G	A	PASS	intron_variant	MODIFIER	RUFY2	RUFY2	transcript	XM_023644038.1	protein_coding	10	c.939+301C>T		-1	-1	-1	-1	-1	-1	0
chr1	57191356	G	A	PASS	intron_variant	MODIFIER	RUFY2	RUFY2	transcript	XM_014733086.2	protein_coding	10	c.1140+301C>T		-1	-1	-1	-1	-1	-1	0
chr1	57191356	G	A	PASS	intron_variant	MODIFIER	RUFY2	RUFY2	transcript	XM_023644041.1	protein_coding	10	c.1140+301C>T		-1	-1	-1	-1	-1	-1	0
chr1	57191356	G	A	PASS	intron_variant	MODIFIER	RUFY2	RUFY2	transcript	XM_005602410.3	protein_coding	10	c.1140+301C>T		-1	-1	-1	-1	-1	-1	0
chr1	57192219	T	C	PASS	intron_variant	MODIFIER	RUFY2	RUFY2	transcript	XM_001503609.5	protein_coding	8	c.922-208A>G		-1	-1	-1	-1	-1	-1	0
chr1	57192219	T	C	PASS	intron_variant	MODIFIER	RUFY2	RUFY2	transcript	XR_002808902.1	pseudogene	8	n.965-208A>G		-1	-1	-1	-1	-1	-1	0
chr1	57192219	T	C	PASS	intron_variant	MODIFIER	RUFY2	RUFY2	transcript	XM_023644034.1	protein_coding	8	c.880-208A>G		-1	-1	-1	-1	-1	-1	0
chr1	57192219	T	C	PASS	intron_variant	MODIFIER	RUFY2	RUFY2	transcript	XM_023644038.1	protein_coding	8	c.721-208A>G		-1	-1	-1	-1	-1	-1	0
chr1	57192219	T	C	PASS	intron_variant	MODIFIER	RUFY2	RUFY2	transcript	XM_014733086.2	protein_coding	8	c.922-208A>G		-1	-1	-1	-1	-1	-1	0
chr1	57192219	T	C	PASS	intron_variant	MODIFIER	RUFY2	RUFY2	transcript	XM_023644041.1	protein_coding	8	c.922-208A>G		-1	-1	-1	-1	-1	-1	0
chr1	57192219	T	C	PASS	intron_variant	MODIFIER	RUFY2	RUFY2	transcript	XM_005602410.3	protein_coding	8	c.922-208A>G		-1	-1	-1	-1	-1	-1	0
chr1	57202036	G	A	PASS	intron_variant	MODIFIER	RUFY2	RUFY2	transcript	XM_001503609.5	protein_coding	3	c.497+868C>T		-1	-1	-1	-1	-1	-1	0
chr1	57202036	G	A	PASS	intron_variant	MODIFIER	RUFY2	RUFY2	transcript	XR_002808902.1	pseudogene	3	n.540+868C>T		-1	-1	-1	-1	-1	-1	0
chr1	57202036	G	A	PASS	intron_variant	MODIFIER	RUFY2	RUFY2	transcript	XM_023644034.1	protein_coding	3	c.455+868C>T		-1	-1	-1	-1	-1	-1	0
chr1	57202036	G	A	PASS	intron_variant	MODIFIER	RUFY2	RUFY2	transcript	XM_023644038.1	protein_coding	3	c.296+868C>T		-1	-1	-1	-1	-1	-1	0
chr1	57202036	G	A	PASS	intron_variant	MODIFIER	RUFY2	RUFY2	transcript	XM_014733086.2	protein_coding	3	c.497+868C>T		-1	-1	-1	-1	-1	-1	0
chr1	57202036	G	A	PASS	intron_variant	MODIFIER	RUFY2	RUFY2	transcript	XM_023644041.1	protein_coding	3	c.497+868C>T		-1	-1	-1	-1	-1	-1	0
chr1	57202036	G	A	PASS	intron_variant	MODIFIER	RUFY2	RUFY2	transcript	XM_005602410.3	protein_coding	3	c.497+868C>T		-1	-1	-1	-1	-1	-1	0
chr1	57202089	T	A	PASS	intron_variant	MODIFIER	RUFY2	RUFY2	transcript	XM_001503609.5	protein_coding	3	c.497+815A>T		-1	-1	-1	-1	-1	-1	0
chr1	57202089	T	A	PASS	intron_variant	MODIFIER	RUFY2	RUFY2	transcript	XR_002808902.1	pseudogene	3	n.540+815A>T		-1	-1	-1	-1	-1	-1	0
chr1	57202089	T	A	PASS	intron_variant	MODIFIER	RUFY2	RUFY2	transcript	XM_023644034.1	protein_coding	3	c.455+815A>T		-1	-1	-1	-1	-1	-1	0
chr1	57202089	T	A	PASS	intron_variant	MODIFIER	RUFY2	RUFY2	transcript	XM_023644038.1	protein_coding	3	c.296+815A>T		-1	-1	-1	-1	-1	-1	0
chr1	57202089	T	A	PASS	intron_variant	MODIFIER	RUFY2	RUFY2	transcript	XM_014733086.2	protein_coding	3	c.497+815A>T		-1	-1	-1	-1	-1	-1	0
chr1	57202089	T	A	PASS	intron_variant	MODIFIER	RUFY2	RUFY2	transcript	XM_023644041.1	protein_coding	3	c.497+815A>T		-1	-1	-1	-1	-1	-1	0
chr1	57202089	T	A	PASS	intron_variant	MODIFIER	RUFY2	RUFY2	transcript	XM_005602410.3	protein_coding	3	c.497+815A>T		-1	-1	-1	-1	-1	-1	0
chr1	57204462	C	A	PASS	intron_variant	MODIFIER	RUFY2	RUFY2	transcript	XM_001503609.5	protein_coding	2	c.380-1441G>T		-1	-1	-1	-1	-1	-1	0
chr1	57204462	C	A	PASS	intron_variant	MODIFIER	RUFY2	RUFY2	transcript	XR_002808902.1	pseudogene	2	n.423-1441G>T		-1	-1	-1	-1	-1	-1	0
chr1	57204462	C	A	PASS	intron_variant	MODIFIER	RUFY2	RUFY2	transcript	XM_023644034.1	protein_coding	2	c.338-1441G>T		-1	-1	-1	-1	-1	-1	0
chr1	57204462	C	A	PASS	intron_variant	MODIFIER	RUFY2	RUFY2	transcript	XM_023644038.1	protein_coding	2	c.179-1441G>T		-1	-1	-1	-1	-1	-1	0
chr1	57204462	C	A	PASS	intron_variant	MODIFIER	RUFY2	RUFY2	transcript	XM_014733086.2	protein_coding	2	c.380-1441G>T		-1	-1	-1	-1	-1	-1	0
chr1	57204462	C	A	PASS	intron_variant	MODIFIER	RUFY2	RUFY2	transcript	XM_023644041.1	protein_coding	2	c.380-1441G>T		-1	-1	-1	-1	-1	-1	0
chr1	57204462	C	A	PASS	intron_variant	MODIFIER	RUFY2	RUFY2	transcript	XM_005602410.3	protein_coding	2	c.380-1441G>T		-1	-1	-1	-1	-1	-1	0
chr1	57212168	C	T	PASS	upstream_gene_variant	MODIFIER	RUFY2	RUFY2	transcript	XM_001503609.5	protein_coding	-1	c.-3069G>A		-1	-1	-1	-1	-1	-1	3027
chr1	57212168	C	T	PASS	upstream_gene_variant	MODIFIER	RUFY2	RUFY2	transcript	XR_002808902.1	pseudogene	-1	n.-3026G>A		-1	-1	-1	-1	-1	-1	3026
chr1	57212168	C	T	PASS	upstream_gene_variant	MODIFIER	RUFY2	RUFY2	transcript	XM_023644034.1	protein_coding	-1	c.-3014G>A		-1	-1	-1	-1	-1	-1	2999
chr1	57212168	C	T	PASS	upstream_gene_variant	MODIFIER	RUFY2	RUFY2	transcript	XM_023644038.1	protein_coding	-1	c.-2834G>A		-1	-1	-1	-1	-1	-1	2336
chr1	57212168	C	T	PASS	upstream_gene_variant	MODIFIER	RUFY2	RUFY2	transcript	XM_014733086.2	protein_coding	-1	c.-3069G>A		-1	-1	-1	-1	-1	-1	3027
chr1	57212168	C	T	PASS	upstream_gene_variant	MODIFIER	RUFY2	RUFY2	transcript	XM_023644041.1	protein_coding	-1	c.-3069G>A		-1	-1	-1	-1	-1	-1	3021
chr1	57212168	C	T	PASS	upstream_gene_variant	MODIFIER	RUFY2	RUFY2	transcript	XM_005602410.3	protein_coding	-1	c.-3069G>A		-1	-1	-1	-1	-1	-1	3018
chr1	57212168	C	T	PASS	downstream_gene_variant	MODIFIER	DNA2	DNA2	transcript	XM_001502598.6	protein_coding	-1	c.*2728G>A		-1	-1	-1	-1	-1	-1	1408
chr1	57212168	C	T	PASS	downstream_gene_variant	MODIFIER	DNA2	DNA2	transcript	XM_023644031.1	protein_coding	-1	c.*2728G>A		-1	-1	-1	-1	-1	-1	1408
chr1	57212168	C	T	PASS	downstream_gene_variant	MODIFIER	DNA2	DNA2	transcript	XM_023644026.1	protein_coding	-1	c.*2728G>A		-1	-1	-1	-1	-1	-1	1408
chr1	57212168	C	T	PASS	intergenic_region	MODIFIER	RUFY2-DNA2	RUFY2-DNA2	intergenic_region	RUFY2-DNA2		-1	n.57212168C>T		-1	-1	-1	-1	-1	-1	0
chr1	57215229	G	T	PASS	intron_variant	MODIFIER	DNA2	DNA2	transcript	XM_001502598.6	protein_coding	20	c.3121-265C>A		-1	-1	-1	-1	-1	-1	0
chr1	57215229	G	T	PASS	intron_variant	MODIFIER	DNA2	DNA2	transcript	XM_023644031.1	protein_coding	18	c.2656-265C>A		-1	-1	-1	-1	-1	-1	0
chr1	57215229	G	T	PASS	intron_variant	MODIFIER	DNA2	DNA2	transcript	XM_023644026.1	protein_coding	19	c.2890-265C>A		-1	-1	-1	-1	-1	-1	0
chr1	57241996	C	T	PASS	intron_variant	MODIFIER	DNA2	DNA2	transcript	XM_001502598.6	protein_coding	5	c.720-3336G>A		-1	-1	-1	-1	-1	-1	0
chr1	57241996	C	T	PASS	intron_variant	MODIFIER	DNA2	DNA2	transcript	XM_023644031.1	protein_coding	3	c.255-3336G>A		-1	-1	-1	-1	-1	-1	0
chr1	57241996	C	T	PASS	intron_variant	MODIFIER	DNA2	DNA2	transcript	XM_023644026.1	protein_coding	5	c.720-3336G>A		-1	-1	-1	-1	-1	-1	0
chr1	57246619	C	T	PASS	intron_variant	MODIFIER	DNA2	DNA2	transcript	XM_001502598.6	protein_coding	5	c.719+2310G>A		-1	-1	-1	-1	-1	-1	0
chr1	57246619	C	T	PASS	intron_variant	MODIFIER	DNA2	DNA2	transcript	XM_023644031.1	protein_coding	3	c.254+2310G>A		-1	-1	-1	-1	-1	-1	0
chr1	57246619	C	T	PASS	intron_variant	MODIFIER	DNA2	DNA2	transcript	XM_023644026.1	protein_coding	5	c.719+2310G>A		-1	-1	-1	-1	-1	-1	0
chr1	57248811	T	A	PASS	intron_variant	MODIFIER	DNA2	DNA2	transcript	XM_001502598.6	protein_coding	5	c.719+118A>T		-1	-1	-1	-1	-1	-1	0
chr1	57248811	T	A	PASS	intron_variant	MODIFIER	DNA2	DNA2	transcript	XM_023644031.1	protein_coding	3	c.254+118A>T		-1	-1	-1	-1	-1	-1	0
chr1	57248811	T	A	PASS	intron_variant	MODIFIER	DNA2	DNA2	transcript	XM_023644026.1	protein_coding	5	c.719+118A>T		-1	-1	-1	-1	-1	-1	0
chr1	57250155	A	T	PASS	intron_variant	MODIFIER	DNA2	DNA2	transcript	XM_001502598.6	protein_coding	4	c.588-1095T>A		-1	-1	-1	-1	-1	-1	0
chr1	57250155	A	T	PASS	intron_variant	MODIFIER	DNA2	DNA2	transcript	XM_023644031.1	protein_coding	2	c.123-1095T>A		-1	-1	-1	-1	-1	-1	0
chr1	57250155	A	T	PASS	intron_variant	MODIFIER	DNA2	DNA2	transcript	XM_023644026.1	protein_coding	4	c.588-1095T>A		-1	-1	-1	-1	-1	-1	0
chr1	57266638	G	A	PASS	intergenic_region	MODIFIER	DNA2-LOC102147964	DNA2-LOC102147964	intergenic_region	DNA2-LOC102147964		-1	n.57266638G>A		-1	-1	-1	-1	-1	-1	0
chr1	57279162	C	A	PASS	intron_variant	MODIFIER	LOC102147964	LOC102147964	transcript	XR_288881.3	pseudogene	2	n.319+1841C>A		-1	-1	-1	-1	-1	-1	0
chr1	57279162	C	A	PASS	intron_variant	MODIFIER	SLC25A16	SLC25A16	transcript	XM_001502612.5	protein_coding	8	c.843-52G>T		-1	-1	-1	-1	-1	-1	0
chr1	57281414	T	C	PASS	intron_variant	MODIFIER	LOC102147964	LOC102147964	transcript	XR_288881.3	pseudogene	2	n.319+4093T>C		-1	-1	-1	-1	-1	-1	0
chr1	57281414	T	C	PASS	intron_variant	MODIFIER	SLC25A16	SLC25A16	transcript	XM_001502612.5	protein_coding	7	c.774-1149A>G		-1	-1	-1	-1	-1	-1	0
chr1	57285292	A	G	PASS	intron_variant	MODIFIER	LOC102147964	LOC102147964	transcript	XR_288881.3	pseudogene	2	n.320-7182A>G		-1	-1	-1	-1	-1	-1	0
chr1	57285292	A	G	PASS	intron_variant	MODIFIER	SLC25A16	SLC25A16	transcript	XM_001502612.5	protein_coding	6	c.611-1739T>C		-1	-1	-1	-1	-1	-1	0
chr1	57296561	G	A	PASS	downstream_gene_variant	MODIFIER	LOC102147964	LOC102147964	transcript	XR_288881.3	pseudogene	-1	n.*3941G>A		-1	-1	-1	-1	-1	-1	3941
chr1	57296561	G	A	PASS	intron_variant	MODIFIER	SLC25A16	SLC25A16	transcript	XM_001502612.5	protein_coding	4	c.421+7198C>T		-1	-1	-1	-1	-1	-1	0
chr1	57307649	G	A	PASS	intron_variant	MODIFIER	SLC25A16	SLC25A16	transcript	XM_001502612.5	protein_coding	2	c.224-2481C>T		-1	-1	-1	-1	-1	-1	0
chr1	57311290	T	C	PASS	intron_variant	MODIFIER	SLC25A16	SLC25A16	transcript	XM_001502612.5	protein_coding	1	c.131-155A>G		-1	-1	-1	-1	-1	-1	0
chr1	57313996	A	G	PASS	intron_variant	MODIFIER	SLC25A16	SLC25A16	transcript	XM_001502612.5	protein_coding	1	c.130+2625T>C		-1	-1	-1	-1	-1	-1	0
chr1	57317204	C	T	PASS	upstream_gene_variant	MODIFIER	SLC25A16	SLC25A16	transcript	XM_001502612.5	protein_coding	-1	c.-454G>A		-1	-1	-1	-1	-1	-1	339
chr1	57317204	C	T	PASS	intergenic_region	MODIFIER	SLC25A16-TET1	SLC25A16-TET1	intergenic_region	SLC25A16-TET1		-1	n.57317204C>T		-1	-1	-1	-1	-1	-1	0
chr1	57364917	A	G	PASS	missense_variant	MODERATE	TET1	TET1	transcript	XM_023644059.1	protein_coding	3	c.1912A>G	p.Ile638Val	2443	15602	1912	6525	638	2174	0
chr1	57364917	A	G	PASS	missense_variant	MODERATE	TET1	TET1	transcript	XM_023644072.1	protein_coding	3	c.1912A>G	p.Ile638Val	2443	5844	1912	5196	638	1731	0
chr1	57364917	A	G	PASS	missense_variant	MODERATE	TET1	TET1	transcript	XM_023644066.1	protein_coding	3	c.1912A>G	p.Ile638Val	2443	15515	1912	6438	638	2145	0
chr1	57366023	C	T	PASS	intron_variant	MODIFIER	TET1	TET1	transcript	XM_023644059.1	protein_coding	3	c.1962+1056C>T		-1	-1	-1	-1	-1	-1	0
chr1	57366023	C	T	PASS	intron_variant	MODIFIER	TET1	TET1	transcript	XM_023644072.1	protein_coding	3	c.1962+1056C>T		-1	-1	-1	-1	-1	-1	0
chr1	57366023	C	T	PASS	intron_variant	MODIFIER	TET1	TET1	transcript	XM_023644066.1	protein_coding	3	c.1962+1056C>T		-1	-1	-1	-1	-1	-1	0
chr1	57375392	C	T	PASS	intron_variant	MODIFIER	TET1	TET1	transcript	XM_023644059.1	protein_coding	3	c.1962+10425C>T		-1	-1	-1	-1	-1	-1	0
chr1	57375392	C	T	PASS	intron_variant	MODIFIER	TET1	TET1	transcript	XM_023644072.1	protein_coding	3	c.1962+10425C>T		-1	-1	-1	-1	-1	-1	0
chr1	57375392	C	T	PASS	intron_variant	MODIFIER	TET1	TET1	transcript	XM_023644066.1	protein_coding	3	c.1962+10425C>T		-1	-1	-1	-1	-1	-1	0
chr1	57376327	G	GACTA	PASS	intron_variant	MODIFIER	TET1	TET1	transcript	XM_023644059.1	protein_coding	3	c.1962+11360_1962+11361insACTA		-1	-1	-1	-1	-1	-1	0
chr1	57376327	G	GACTA	PASS	intron_variant	MODIFIER	TET1	TET1	transcript	XM_023644072.1	protein_coding	3	c.1962+11360_1962+11361insACTA		-1	-1	-1	-1	-1	-1	0
chr1	57376327	G	GACTA	PASS	intron_variant	MODIFIER	TET1	TET1	transcript	XM_023644066.1	protein_coding	3	c.1962+11360_1962+11361insACTA		-1	-1	-1	-1	-1	-1	0
chr1	57377129	A	G	PASS	intron_variant	MODIFIER	TET1	TET1	transcript	XM_023644059.1	protein_coding	3	c.1962+12162A>G		-1	-1	-1	-1	-1	-1	0
chr1	57377129	A	G	PASS	intron_variant	MODIFIER	TET1	TET1	transcript	XM_023644072.1	protein_coding	3	c.1962+12162A>G		-1	-1	-1	-1	-1	-1	0
chr1	57377129	A	G	PASS	intron_variant	MODIFIER	TET1	TET1	transcript	XM_023644066.1	protein_coding	3	c.1962+12162A>G		-1	-1	-1	-1	-1	-1	0
chr1	57377965	A	C	PASS	intron_variant	MODIFIER	TET1	TET1	transcript	XM_023644059.1	protein_coding	3	c.1962+12998A>C		-1	-1	-1	-1	-1	-1	0
chr1	57377965	A	C	PASS	intron_variant	MODIFIER	TET1	TET1	transcript	XM_023644072.1	protein_coding	3	c.1962+12998A>C		-1	-1	-1	-1	-1	-1	0
chr1	57377965	A	C	PASS	intron_variant	MODIFIER	TET1	TET1	transcript	XM_023644066.1	protein_coding	3	c.1962+12998A>C		-1	-1	-1	-1	-1	-1	0
chr1	57378497	C	T	PASS	intron_variant	MODIFIER	TET1	TET1	transcript	XM_023644059.1	protein_coding	3	c.1962+13530C>T		-1	-1	-1	-1	-1	-1	0
chr1	57378497	C	T	PASS	intron_variant	MODIFIER	TET1	TET1	transcript	XM_023644072.1	protein_coding	3	c.1962+13530C>T		-1	-1	-1	-1	-1	-1	0
chr1	57378497	C	T	PASS	intron_variant	MODIFIER	TET1	TET1	transcript	XM_023644066.1	protein_coding	3	c.1962+13530C>T		-1	-1	-1	-1	-1	-1	0
chr1	57379632	T	C	PASS	intron_variant	MODIFIER	TET1	TET1	transcript	XM_023644059.1	protein_coding	3	c.1962+14665T>C		-1	-1	-1	-1	-1	-1	0
chr1	57379632	T	C	PASS	intron_variant	MODIFIER	TET1	TET1	transcript	XM_023644072.1	protein_coding	3	c.1962+14665T>C		-1	-1	-1	-1	-1	-1	0
chr1	57379632	T	C	PASS	intron_variant	MODIFIER	TET1	TET1	transcript	XM_023644066.1	protein_coding	3	c.1962+14665T>C		-1	-1	-1	-1	-1	-1	0
chr1	57381065	A	G	PASS	intron_variant	MODIFIER	TET1	TET1	transcript	XM_023644059.1	protein_coding	3	c.1962+16098A>G		-1	-1	-1	-1	-1	-1	0
chr1	57381065	A	G	PASS	intron_variant	MODIFIER	TET1	TET1	transcript	XM_023644072.1	protein_coding	3	c.1962+16098A>G		-1	-1	-1	-1	-1	-1	0
chr1	57381065	A	G	PASS	intron_variant	MODIFIER	TET1	TET1	transcript	XM_023644066.1	protein_coding	3	c.1962+16098A>G		-1	-1	-1	-1	-1	-1	0
chr1	65793702	T	*,TA	PASS	intergenic_region	MODIFIER	RPS24-LOC111774358	RPS24-LOC111774358	intergenic_region	RPS24-LOC111774358		-1	n.65793702_65793703insA		-1	-1	-1	-1	-1	-1	0
chr1	65793703	T	*,TA	PASS	intergenic_region	MODIFIER	RPS24-LOC111774358	RPS24-LOC111774358	intergenic_region	RPS24-LOC111774358		-1	n.65793703_65793704insA		-1	-1	-1	-1	-1	-1	0
chr1	66488625	C	G	PASS	intron_variant	MODIFIER	LOC102150514	LOC102150514	transcript	XR_001378867.2	pseudogene	1	n.122-7449G>C		-1	-1	-1	-1	-1	-1	0
chr1	66826016	G	A	PASS	intron_variant	MODIFIER	ZMIZ1	ZMIZ1	transcript	XM_005602515.3	protein_coding	15	c.1827-126G>A		-1	-1	-1	-1	-1	-1	0
chr1	66826016	G	A	PASS	intron_variant	MODIFIER	ZMIZ1	ZMIZ1	transcript	XM_014733164.2	protein_coding	16	c.1827-126G>A		-1	-1	-1	-1	-1	-1	0
chr1	66826016	G	A	PASS	intron_variant	MODIFIER	ZMIZ1	ZMIZ1	transcript	XM_005602517.3	protein_coding	15	c.1827-126G>A		-1	-1	-1	-1	-1	-1	0
chr1	66826016	G	A	PASS	intron_variant	MODIFIER	ZMIZ1	ZMIZ1	transcript	XM_023646101.1	protein_coding	15	c.1827-126G>A		-1	-1	-1	-1	-1	-1	0
chr1	66826016	G	A	PASS	intron_variant	MODIFIER	ZMIZ1	ZMIZ1	transcript	XM_005602519.3	protein_coding	14	c.1827-126G>A		-1	-1	-1	-1	-1	-1	0
chr1	66826016	G	A	PASS	intron_variant	MODIFIER	ZMIZ1	ZMIZ1	transcript	XM_023646111.1	protein_coding	15	c.1827-126G>A		-1	-1	-1	-1	-1	-1	0
chr1	66826016	G	A	PASS	intron_variant	MODIFIER	ZMIZ1	ZMIZ1	transcript	XM_014733163.2	protein_coding	13	c.1827-126G>A		-1	-1	-1	-1	-1	-1	0
chr1	66826016	G	A	PASS	intron_variant	MODIFIER	ZMIZ1	ZMIZ1	transcript	XM_014733161.2	protein_coding	13	c.1809-126G>A		-1	-1	-1	-1	-1	-1	0
chr1	66826016	G	A	PASS	intron_variant	MODIFIER	ZMIZ1	ZMIZ1	transcript	XM_014733162.2	protein_coding	13	c.1827-126G>A		-1	-1	-1	-1	-1	-1	0
chr1	66826016	G	A	PASS	intron_variant	MODIFIER	ZMIZ1	ZMIZ1	transcript	XM_023646152.1	protein_coding	11	c.1437-126G>A		-1	-1	-1	-1	-1	-1	0
chr1	66826016	G	A	PASS	intron_variant	MODIFIER	ZMIZ1	ZMIZ1	transcript	XM_005602523.3	protein_coding	10	c.1455-126G>A		-1	-1	-1	-1	-1	-1	0
chr1	66826016	G	A	PASS	intron_variant	MODIFIER	ZMIZ1	ZMIZ1	transcript	XM_005602522.3	protein_coding	10	c.1455-126G>A		-1	-1	-1	-1	-1	-1	0
chr1	67033176	C	T	PASS	intergenic_region	MODIFIER	ZCCHC24-ANXA11	ZCCHC24-ANXA11	intergenic_region	ZCCHC24-ANXA11		-1	n.67033176C>T		-1	-1	-1	-1	-1	-1	0
chr1	67033181	C	T	PASS	intergenic_region	MODIFIER	ZCCHC24-ANXA11	ZCCHC24-ANXA11	intergenic_region	ZCCHC24-ANXA11		-1	n.67033181C>T		-1	-1	-1	-1	-1	-1	0
chr1	67033188	T	A	PASS	intergenic_region	MODIFIER	ZCCHC24-ANXA11	ZCCHC24-ANXA11	intergenic_region	ZCCHC24-ANXA11		-1	n.67033188T>A		-1	-1	-1	-1	-1	-1	0
chr1	67033192	T	A	PASS	intergenic_region	MODIFIER	ZCCHC24-ANXA11	ZCCHC24-ANXA11	intergenic_region	ZCCHC24-ANXA11		-1	n.67033192T>A		-1	-1	-1	-1	-1	-1	0
chr1	67033194	T	C	PASS	intergenic_region	MODIFIER	ZCCHC24-ANXA11	ZCCHC24-ANXA11	intergenic_region	ZCCHC24-ANXA11		-1	n.67033194T>C		-1	-1	-1	-1	-1	-1	0
chr1	67033201	G	A	PASS	intergenic_region	MODIFIER	ZCCHC24-ANXA11	ZCCHC24-ANXA11	intergenic_region	ZCCHC24-ANXA11		-1	n.67033201G>A		-1	-1	-1	-1	-1	-1	0
chr1	67033203	TTTA	T	PASS	intergenic_region	MODIFIER	ZCCHC24-ANXA11	ZCCHC24-ANXA11	intergenic_region	ZCCHC24-ANXA11		-1	n.67033204_67033206delTTA		-1	-1	-1	-1	-1	-1	0
chr1	67033207	C	G	PASS	intergenic_region	MODIFIER	ZCCHC24-ANXA11	ZCCHC24-ANXA11	intergenic_region	ZCCHC24-ANXA11		-1	n.67033207C>G		-1	-1	-1	-1	-1	-1	0
chr1	67241505	G	A	PASS	downstream_gene_variant	MODIFIER	LOC102150467	LOC102150467	transcript	XM_023646236.1	protein_coding	-1	c.*2029C>T		-1	-1	-1	-1	-1	-1	471
chr1	67241505	G	A	PASS	downstream_gene_variant	MODIFIER	LOC102150467	LOC102150467	transcript	XR_002809417.1	pseudogene	-1	n.*471C>T		-1	-1	-1	-1	-1	-1	471
chr1	67241505	G	A	PASS	intergenic_region	MODIFIER	LOC102150428-LOC102150467	LOC102150428-LOC102150467	intergenic_region	LOC102150428-LOC102150467		-1	n.67241505G>A		-1	-1	-1	-1	-1	-1	0
chr1	67259881	G	A	PASS	upstream_gene_variant	MODIFIER	LOC102150467	LOC102150467	transcript	XM_023646236.1	protein_coding	-1	c.-6000C>T		-1	-1	-1	-1	-1	-1	4494
chr1	67259881	G	A	PASS	upstream_gene_variant	MODIFIER	LOC102150467	LOC102150467	transcript	XR_002809417.1	pseudogene	-1	n.-4492C>T		-1	-1	-1	-1	-1	-1	4492
chr1	67259881	G	A	PASS	intergenic_region	MODIFIER	LOC102150467-LOC100630769	LOC102150467-LOC100630769	intergenic_region	LOC102150467-LOC100630769		-1	n.67259881G>A		-1	-1	-1	-1	-1	-1	0
chr1	67268907	G	C	PASS	intergenic_region	MODIFIER	LOC102150467-LOC100630769	LOC102150467-LOC100630769	intergenic_region	LOC102150467-LOC100630769		-1	n.67268907G>C		-1	-1	-1	-1	-1	-1	0
chr1	67271661	C	T	PASS	intergenic_region	MODIFIER	LOC102150467-LOC100630769	LOC102150467-LOC100630769	intergenic_region	LOC102150467-LOC100630769		-1	n.67271661C>T		-1	-1	-1	-1	-1	-1	0
chr1	67336724	T	C	PASS	intergenic_region	MODIFIER	LOC100630769-LOC100630293	LOC100630769-LOC100630293	intergenic_region	LOC100630769-LOC100630293		-1	n.67336724T>C		-1	-1	-1	-1	-1	-1	0
chr1	67336736	ATT	A	PASS	intergenic_region	MODIFIER	LOC100630769-LOC100630293	LOC100630769-LOC100630293	intergenic_region	LOC100630769-LOC100630293		-1	n.67336737_67336738delTT		-1	-1	-1	-1	-1	-1	0
chr1	67336740	G	GAA	PASS	intergenic_region	MODIFIER	LOC100630769-LOC100630293	LOC100630769-LOC100630293	intergenic_region	LOC100630769-LOC100630293		-1	n.67336740_67336741insAA		-1	-1	-1	-1	-1	-1	0
chr1	67336742	A	G	PASS	intergenic_region	MODIFIER	LOC100630769-LOC100630293	LOC100630769-LOC100630293	intergenic_region	LOC100630769-LOC100630293		-1	n.67336742A>G		-1	-1	-1	-1	-1	-1	0
chr1	67336758	C	G	PASS	intergenic_region	MODIFIER	LOC100630769-LOC100630293	LOC100630769-LOC100630293	intergenic_region	LOC100630769-LOC100630293		-1	n.67336758C>G		-1	-1	-1	-1	-1	-1	0
chr1	67336761	G	C	PASS	intergenic_region	MODIFIER	LOC100630769-LOC100630293	LOC100630769-LOC100630293	intergenic_region	LOC100630769-LOC100630293		-1	n.67336761G>C		-1	-1	-1	-1	-1	-1	0
chr1	67336799	G	T	PASS	intergenic_region	MODIFIER	LOC100630769-LOC100630293	LOC100630769-LOC100630293	intergenic_region	LOC100630769-LOC100630293		-1	n.67336799G>T		-1	-1	-1	-1	-1	-1	0
chr1	67336809	T	C	PASS	intergenic_region	MODIFIER	LOC100630769-LOC100630293	LOC100630769-LOC100630293	intergenic_region	LOC100630769-LOC100630293		-1	n.67336809T>C		-1	-1	-1	-1	-1	-1	0
chr1	67336816	T	G	PASS	intergenic_region	MODIFIER	LOC100630769-LOC100630293	LOC100630769-LOC100630293	intergenic_region	LOC100630769-LOC100630293		-1	n.67336816T>G		-1	-1	-1	-1	-1	-1	0
chr1	67339428	C	A	PASS	intergenic_region	MODIFIER	LOC100630769-LOC100630293	LOC100630769-LOC100630293	intergenic_region	LOC100630769-LOC100630293		-1	n.67339428C>A		-1	-1	-1	-1	-1	-1	0
chr1	67339663	G	C	PASS	intergenic_region	MODIFIER	LOC100630769-LOC100630293	LOC100630769-LOC100630293	intergenic_region	LOC100630769-LOC100630293		-1	n.67339663G>C		-1	-1	-1	-1	-1	-1	0
chr1	67356561	G	T	PASS	intergenic_region	MODIFIER	LOC100630769-LOC100630293	LOC100630769-LOC100630293	intergenic_region	LOC100630769-LOC100630293		-1	n.67356561G>T		-1	-1	-1	-1	-1	-1	0
chr1	67379223	G	C	PASS	intergenic_region	MODIFIER	LOC100630769-LOC100630293	LOC100630769-LOC100630293	intergenic_region	LOC100630769-LOC100630293		-1	n.67379223G>C		-1	-1	-1	-1	-1	-1	0
chr1	67432620	G	T	PASS	intergenic_region	MODIFIER	LOC100630769-LOC100630293	LOC100630769-LOC100630293	intergenic_region	LOC100630769-LOC100630293		-1	n.67432620G>T		-1	-1	-1	-1	-1	-1	0
chr1	67498127	A	G	PASS	intergenic_region	MODIFIER	LOC100630769-LOC100630293	LOC100630769-LOC100630293	intergenic_region	LOC100630769-LOC100630293		-1	n.67498127A>G		-1	-1	-1	-1	-1	-1	0
chr1	67498128	G	A	PASS	intergenic_region	MODIFIER	LOC100630769-LOC100630293	LOC100630769-LOC100630293	intergenic_region	LOC100630769-LOC100630293		-1	n.67498128G>A		-1	-1	-1	-1	-1	-1	0
chr1	67498132	G	A	PASS	intergenic_region	MODIFIER	LOC100630769-LOC100630293	LOC100630769-LOC100630293	intergenic_region	LOC100630769-LOC100630293		-1	n.67498132G>A		-1	-1	-1	-1	-1	-1	0
chr1	67498135	T	G	PASS	intergenic_region	MODIFIER	LOC100630769-LOC100630293	LOC100630769-LOC100630293	intergenic_region	LOC100630769-LOC100630293		-1	n.67498135T>G		-1	-1	-1	-1	-1	-1	0
chr1	67498945	G	C	PASS	intergenic_region	MODIFIER	LOC100630769-LOC100630293	LOC100630769-LOC100630293	intergenic_region	LOC100630769-LOC100630293		-1	n.67498945G>C		-1	-1	-1	-1	-1	-1	0
chr1	67547765	T	C	PASS	intergenic_region	MODIFIER	LOC100630769-LOC100630293	LOC100630769-LOC100630293	intergenic_region	LOC100630769-LOC100630293		-1	n.67547765T>C		-1	-1	-1	-1	-1	-1	0
chr1	67709607	G	A	PASS	intergenic_region	MODIFIER	LOC100630293-AGT	LOC100630293-AGT	intergenic_region	LOC100630293-AGT		-1	n.67709607G>A		-1	-1	-1	-1	-1	-1	0
chr1	67763652	T	C	PASS	intron_variant	MODIFIER	COG2	COG2	transcript	XM_005602616.3	protein_coding	11	c.1229-199A>G		-1	-1	-1	-1	-1	-1	0
chr1	67763652	T	C	PASS	intron_variant	MODIFIER	COG2	COG2	transcript	XM_001497369.6	protein_coding	11	c.1229-199A>G		-1	-1	-1	-1	-1	-1	0
chr1	67763652	T	C	PASS	intron_variant	MODIFIER	COG2	COG2	transcript	XM_014733871.2	protein_coding	10	c.1148-199A>G		-1	-1	-1	-1	-1	-1	0
chr1	67769623	G	A	PASS	intron_variant	MODIFIER	COG2	COG2	transcript	XM_005602616.3	protein_coding	9	c.1027-566C>T		-1	-1	-1	-1	-1	-1	0
chr1	67769623	G	A	PASS	intron_variant	MODIFIER	COG2	COG2	transcript	XM_001497369.6	protein_coding	9	c.1027-566C>T		-1	-1	-1	-1	-1	-1	0
chr1	67769623	G	A	PASS	intron_variant	MODIFIER	COG2	COG2	transcript	XM_014733871.2	protein_coding	8	c.946-566C>T		-1	-1	-1	-1	-1	-1	0
chr1	67783641	T	C	PASS	intron_variant	MODIFIER	COG2	COG2	transcript	XM_005602616.3	protein_coding	9	c.1026+377A>G		-1	-1	-1	-1	-1	-1	0
chr1	67783641	T	C	PASS	intron_variant	MODIFIER	COG2	COG2	transcript	XM_001497369.6	protein_coding	9	c.1026+377A>G		-1	-1	-1	-1	-1	-1	0
chr1	67783641	T	C	PASS	intron_variant	MODIFIER	COG2	COG2	transcript	XM_014733871.2	protein_coding	8	c.945+377A>G		-1	-1	-1	-1	-1	-1	0
chr1	67851642	T	C	PASS	intergenic_region	MODIFIER	COG2-LOC111771062	COG2-LOC111771062	intergenic_region	COG2-LOC111771062		-1	n.67851642T>C		-1	-1	-1	-1	-1	-1	0
chr1	67889161	A	G	PASS	intergenic_region	MODIFIER	COG2-LOC111771062	COG2-LOC111771062	intergenic_region	COG2-LOC111771062		-1	n.67889161A>G		-1	-1	-1	-1	-1	-1	0
chr1	67918268	A	G	PASS	intergenic_region	MODIFIER	COG2-LOC111771062	COG2-LOC111771062	intergenic_region	COG2-LOC111771062		-1	n.67918268A>G		-1	-1	-1	-1	-1	-1	0
chr1	67933842	T	C	PASS	intergenic_region	MODIFIER	COG2-LOC111771062	COG2-LOC111771062	intergenic_region	COG2-LOC111771062		-1	n.67933842T>C		-1	-1	-1	-1	-1	-1	0
chr1	67935877	C	T	PASS	intergenic_region	MODIFIER	COG2-LOC111771062	COG2-LOC111771062	intergenic_region	COG2-LOC111771062		-1	n.67935877C>T		-1	-1	-1	-1	-1	-1	0
chr1	67938508	A	T	PASS	intergenic_region	MODIFIER	COG2-LOC111771062	COG2-LOC111771062	intergenic_region	COG2-LOC111771062		-1	n.67938508A>T		-1	-1	-1	-1	-1	-1	0
chr1	67939642	A	C	PASS	intergenic_region	MODIFIER	COG2-LOC111771062	COG2-LOC111771062	intergenic_region	COG2-LOC111771062		-1	n.67939642A>C		-1	-1	-1	-1	-1	-1	0
chr1	67939688	A	C	PASS	intergenic_region	MODIFIER	COG2-LOC111771062	COG2-LOC111771062	intergenic_region	COG2-LOC111771062		-1	n.67939688A>C		-1	-1	-1	-1	-1	-1	0
chr1	67940330	T	C	PASS	intergenic_region	MODIFIER	COG2-LOC111771062	COG2-LOC111771062	intergenic_region	COG2-LOC111771062		-1	n.67940330T>C		-1	-1	-1	-1	-1	-1	0
chr1	67940796	A	G	PASS	intergenic_region	MODIFIER	COG2-LOC111771062	COG2-LOC111771062	intergenic_region	COG2-LOC111771062		-1	n.67940796A>G		-1	-1	-1	-1	-1	-1	0
chr1	67941187	G	A	PASS	intergenic_region	MODIFIER	COG2-LOC111771062	COG2-LOC111771062	intergenic_region	COG2-LOC111771062		-1	n.67941187G>A		-1	-1	-1	-1	-1	-1	0
chr1	67942100	T	C	PASS	intergenic_region	MODIFIER	COG2-LOC111771062	COG2-LOC111771062	intergenic_region	COG2-LOC111771062		-1	n.67942100T>C		-1	-1	-1	-1	-1	-1	0
chr1	67948199	T	G	PASS	intergenic_region	MODIFIER	COG2-LOC111771062	COG2-LOC111771062	intergenic_region	COG2-LOC111771062		-1	n.67948199T>G		-1	-1	-1	-1	-1	-1	0
chr1	67958807	AAAG	A	PASS	intergenic_region	MODIFIER	COG2-LOC111771062	COG2-LOC111771062	intergenic_region	COG2-LOC111771062		-1	n.67958808_67958810delAAG		-1	-1	-1	-1	-1	-1	0
chr1	67959865	C	T	PASS	intergenic_region	MODIFIER	COG2-LOC111771062	COG2-LOC111771062	intergenic_region	COG2-LOC111771062		-1	n.67959865C>T		-1	-1	-1	-1	-1	-1	0
chr1	67960217	C	T	PASS	intergenic_region	MODIFIER	COG2-LOC111771062	COG2-LOC111771062	intergenic_region	COG2-LOC111771062		-1	n.67960217C>T		-1	-1	-1	-1	-1	-1	0
chr1	67960218	C	T	PASS	intergenic_region	MODIFIER	COG2-LOC111771062	COG2-LOC111771062	intergenic_region	COG2-LOC111771062		-1	n.67960218C>T		-1	-1	-1	-1	-1	-1	0
chr1	67961106	G	C	PASS	intergenic_region	MODIFIER	COG2-LOC111771062	COG2-LOC111771062	intergenic_region	COG2-LOC111771062		-1	n.67961106G>C		-1	-1	-1	-1	-1	-1	0
chr1	67961888	G	GGGGC	PASS	intergenic_region	MODIFIER	COG2-LOC111771062	COG2-LOC111771062	intergenic_region	COG2-LOC111771062		-1	n.67961888_67961889insGGGC		-1	-1	-1	-1	-1	-1	0
chr1	67962829	CAT	C	PASS	intergenic_region	MODIFIER	LOC111771062-PGBD5	LOC111771062-PGBD5	intergenic_region	LOC111771062-PGBD5		-1	n.67962830_67962831delAT		-1	-1	-1	-1	-1	-1	0
chr1	67965315	C	T	PASS	intergenic_region	MODIFIER	LOC111771062-PGBD5	LOC111771062-PGBD5	intergenic_region	LOC111771062-PGBD5		-1	n.67965315C>T		-1	-1	-1	-1	-1	-1	0
chr1	67967643	G	A	PASS	intergenic_region	MODIFIER	LOC111771062-PGBD5	LOC111771062-PGBD5	intergenic_region	LOC111771062-PGBD5		-1	n.67967643G>A		-1	-1	-1	-1	-1	-1	0
chr1	67968224	A	G	PASS	intergenic_region	MODIFIER	LOC111771062-PGBD5	LOC111771062-PGBD5	intergenic_region	LOC111771062-PGBD5		-1	n.67968224A>G		-1	-1	-1	-1	-1	-1	0
chr1	67968828	C	G	PASS	intergenic_region	MODIFIER	LOC111771062-PGBD5	LOC111771062-PGBD5	intergenic_region	LOC111771062-PGBD5		-1	n.67968828C>G		-1	-1	-1	-1	-1	-1	0
chr1	67968985	A	G	PASS	intergenic_region	MODIFIER	LOC111771062-PGBD5	LOC111771062-PGBD5	intergenic_region	LOC111771062-PGBD5		-1	n.67968985A>G		-1	-1	-1	-1	-1	-1	0
chr1	67969015	A	G	PASS	intergenic_region	MODIFIER	LOC111771062-PGBD5	LOC111771062-PGBD5	intergenic_region	LOC111771062-PGBD5		-1	n.67969015A>G		-1	-1	-1	-1	-1	-1	0
chr1	67971003	G	T	PASS	intergenic_region	MODIFIER	LOC111771062-PGBD5	LOC111771062-PGBD5	intergenic_region	LOC111771062-PGBD5		-1	n.67971003G>T		-1	-1	-1	-1	-1	-1	0
chr1	67977736	C	T	PASS	intergenic_region	MODIFIER	LOC111771062-PGBD5	LOC111771062-PGBD5	intergenic_region	LOC111771062-PGBD5		-1	n.67977736C>T		-1	-1	-1	-1	-1	-1	0
chr1	67977798	T	C	PASS	intergenic_region	MODIFIER	LOC111771062-PGBD5	LOC111771062-PGBD5	intergenic_region	LOC111771062-PGBD5		-1	n.67977798T>C		-1	-1	-1	-1	-1	-1	0
chr1	67978921	A	G	PASS	intergenic_region	MODIFIER	LOC111771062-PGBD5	LOC111771062-PGBD5	intergenic_region	LOC111771062-PGBD5		-1	n.67978921A>G		-1	-1	-1	-1	-1	-1	0
chr1	67981303	G	A	PASS	intergenic_region	MODIFIER	LOC111771062-PGBD5	LOC111771062-PGBD5	intergenic_region	LOC111771062-PGBD5		-1	n.67981303G>A		-1	-1	-1	-1	-1	-1	0
chr1	67987807	T	C	PASS	intergenic_region	MODIFIER	LOC111771062-PGBD5	LOC111771062-PGBD5	intergenic_region	LOC111771062-PGBD5		-1	n.67987807T>C		-1	-1	-1	-1	-1	-1	0
chr1	67996329	T	C	PASS	upstream_gene_variant	MODIFIER	PGBD5	PGBD5	transcript	XM_023646259.1	protein_coding	-1	c.-1372T>C		-1	-1	-1	-1	-1	-1	1351
chr1	67996329	T	C	PASS	upstream_gene_variant	MODIFIER	PGBD5	PGBD5	transcript	XM_023646260.1	protein_coding	-1	c.-1372T>C		-1	-1	-1	-1	-1	-1	1351
chr1	67996329	T	C	PASS	upstream_gene_variant	MODIFIER	PGBD5	PGBD5	transcript	XR_002809418.1	pseudogene	-1	n.-1351T>C		-1	-1	-1	-1	-1	-1	1351
chr1	67996329	T	C	PASS	intergenic_region	MODIFIER	LOC111771062-PGBD5	LOC111771062-PGBD5	intergenic_region	LOC111771062-PGBD5		-1	n.67996329T>C		-1	-1	-1	-1	-1	-1	0
chr1	67997226	G	A	PASS	upstream_gene_variant	MODIFIER	PGBD5	PGBD5	transcript	XM_023646259.1	protein_coding	-1	c.-475G>A		-1	-1	-1	-1	-1	-1	454
chr1	67997226	G	A	PASS	upstream_gene_variant	MODIFIER	PGBD5	PGBD5	transcript	XM_023646260.1	protein_coding	-1	c.-475G>A		-1	-1	-1	-1	-1	-1	454
chr1	67997226	G	A	PASS	upstream_gene_variant	MODIFIER	PGBD5	PGBD5	transcript	XR_002809418.1	pseudogene	-1	n.-454G>A		-1	-1	-1	-1	-1	-1	454
chr1	67997226	G	A	PASS	intergenic_region	MODIFIER	LOC111771062-PGBD5	LOC111771062-PGBD5	intergenic_region	LOC111771062-PGBD5		-1	n.67997226G>A		-1	-1	-1	-1	-1	-1	0
chr1	67997445	C	T	PASS	upstream_gene_variant	MODIFIER	PGBD5	PGBD5	transcript	XM_023646259.1	protein_coding	-1	c.-256C>T		-1	-1	-1	-1	-1	-1	235
chr1	67997445	C	T	PASS	upstream_gene_variant	MODIFIER	PGBD5	PGBD5	transcript	XM_023646260.1	protein_coding	-1	c.-256C>T		-1	-1	-1	-1	-1	-1	235
chr1	67997445	C	T	PASS	upstream_gene_variant	MODIFIER	PGBD5	PGBD5	transcript	XR_002809418.1	pseudogene	-1	n.-235C>T		-1	-1	-1	-1	-1	-1	235
chr1	67997445	C	T	PASS	intergenic_region	MODIFIER	LOC111771062-PGBD5	LOC111771062-PGBD5	intergenic_region	LOC111771062-PGBD5		-1	n.67997445C>T		-1	-1	-1	-1	-1	-1	0
chr1	67998270	C	A	PASS	intron_variant	MODIFIER	PGBD5	PGBD5	transcript	XM_023646259.1	protein_coding	1	c.337+233C>A		-1	-1	-1	-1	-1	-1	0
chr1	67998270	C	A	PASS	intron_variant	MODIFIER	PGBD5	PGBD5	transcript	XM_023646260.1	protein_coding	1	c.337+233C>A		-1	-1	-1	-1	-1	-1	0
chr1	67998270	C	A	PASS	intron_variant	MODIFIER	PGBD5	PGBD5	transcript	XR_002809418.1	pseudogene	1	n.358+233C>A		-1	-1	-1	-1	-1	-1	0
chr1	67999113	G	A	PASS	intron_variant	MODIFIER	PGBD5	PGBD5	transcript	XM_023646259.1	protein_coding	1	c.337+1076G>A		-1	-1	-1	-1	-1	-1	0
chr1	67999113	G	A	PASS	intron_variant	MODIFIER	PGBD5	PGBD5	transcript	XM_023646260.1	protein_coding	1	c.337+1076G>A		-1	-1	-1	-1	-1	-1	0
chr1	67999113	G	A	PASS	intron_variant	MODIFIER	PGBD5	PGBD5	transcript	XR_002809418.1	pseudogene	1	n.358+1076G>A		-1	-1	-1	-1	-1	-1	0
chr1	67999790	G	A	PASS	intron_variant	MODIFIER	PGBD5	PGBD5	transcript	XM_023646259.1	protein_coding	1	c.337+1753G>A		-1	-1	-1	-1	-1	-1	0
chr1	67999790	G	A	PASS	intron_variant	MODIFIER	PGBD5	PGBD5	transcript	XM_023646260.1	protein_coding	1	c.337+1753G>A		-1	-1	-1	-1	-1	-1	0
chr1	67999790	G	A	PASS	intron_variant	MODIFIER	PGBD5	PGBD5	transcript	XR_002809418.1	pseudogene	1	n.358+1753G>A		-1	-1	-1	-1	-1	-1	0
chr1	68000634	C	T	PASS	intron_variant	MODIFIER	PGBD5	PGBD5	transcript	XM_023646259.1	protein_coding	1	c.337+2597C>T		-1	-1	-1	-1	-1	-1	0
chr1	68000634	C	T	PASS	intron_variant	MODIFIER	PGBD5	PGBD5	transcript	XM_023646260.1	protein_coding	1	c.337+2597C>T		-1	-1	-1	-1	-1	-1	0
chr1	68000634	C	T	PASS	intron_variant	MODIFIER	PGBD5	PGBD5	transcript	XR_002809418.1	pseudogene	1	n.358+2597C>T		-1	-1	-1	-1	-1	-1	0
chr1	68001522	C	T	PASS	intron_variant	MODIFIER	PGBD5	PGBD5	transcript	XM_023646259.1	protein_coding	1	c.337+3485C>T		-1	-1	-1	-1	-1	-1	0
chr1	68001522	C	T	PASS	intron_variant	MODIFIER	PGBD5	PGBD5	transcript	XM_023646260.1	protein_coding	1	c.337+3485C>T		-1	-1	-1	-1	-1	-1	0
chr1	68001522	C	T	PASS	intron_variant	MODIFIER	PGBD5	PGBD5	transcript	XR_002809418.1	pseudogene	1	n.358+3485C>T		-1	-1	-1	-1	-1	-1	0
chr1	68001946	G	A	PASS	intron_variant	MODIFIER	PGBD5	PGBD5	transcript	XM_023646259.1	protein_coding	1	c.337+3909G>A		-1	-1	-1	-1	-1	-1	0
chr1	68001946	G	A	PASS	intron_variant	MODIFIER	PGBD5	PGBD5	transcript	XM_023646260.1	protein_coding	1	c.337+3909G>A		-1	-1	-1	-1	-1	-1	0
chr1	68001946	G	A	PASS	intron_variant	MODIFIER	PGBD5	PGBD5	transcript	XR_002809418.1	pseudogene	1	n.358+3909G>A		-1	-1	-1	-1	-1	-1	0
chr1	68002057	C	G	PASS	intron_variant	MODIFIER	PGBD5	PGBD5	transcript	XM_023646259.1	protein_coding	1	c.337+4020C>G		-1	-1	-1	-1	-1	-1	0
chr1	68002057	C	G	PASS	intron_variant	MODIFIER	PGBD5	PGBD5	transcript	XM_023646260.1	protein_coding	1	c.337+4020C>G		-1	-1	-1	-1	-1	-1	0
chr1	68002057	C	G	PASS	intron_variant	MODIFIER	PGBD5	PGBD5	transcript	XR_002809418.1	pseudogene	1	n.358+4020C>G		-1	-1	-1	-1	-1	-1	0
chr1	68004229	A	G	PASS	intron_variant	MODIFIER	PGBD5	PGBD5	transcript	XM_023646259.1	protein_coding	1	c.337+6192A>G		-1	-1	-1	-1	-1	-1	0
chr1	68004229	A	G	PASS	intron_variant	MODIFIER	PGBD5	PGBD5	transcript	XM_023646260.1	protein_coding	1	c.337+6192A>G		-1	-1	-1	-1	-1	-1	0
chr1	68004229	A	G	PASS	intron_variant	MODIFIER	PGBD5	PGBD5	transcript	XR_002809418.1	pseudogene	1	n.358+6192A>G		-1	-1	-1	-1	-1	-1	0
chr1	68006072	A	G	PASS	intron_variant	MODIFIER	PGBD5	PGBD5	transcript	XM_023646259.1	protein_coding	1	c.337+8035A>G		-1	-1	-1	-1	-1	-1	0
chr1	68006072	A	G	PASS	intron_variant	MODIFIER	PGBD5	PGBD5	transcript	XM_023646260.1	protein_coding	1	c.337+8035A>G		-1	-1	-1	-1	-1	-1	0
chr1	68006072	A	G	PASS	intron_variant	MODIFIER	PGBD5	PGBD5	transcript	XR_002809418.1	pseudogene	1	n.358+8035A>G		-1	-1	-1	-1	-1	-1	0
chr1	68006090	A	AT	PASS	intron_variant	MODIFIER	PGBD5	PGBD5	transcript	XM_023646259.1	protein_coding	1	c.337+8053_337+8054insT		-1	-1	-1	-1	-1	-1	0
chr1	68006090	A	AT	PASS	intron_variant	MODIFIER	PGBD5	PGBD5	transcript	XM_023646260.1	protein_coding	1	c.337+8053_337+8054insT		-1	-1	-1	-1	-1	-1	0
chr1	68006090	A	AT	PASS	intron_variant	MODIFIER	PGBD5	PGBD5	transcript	XR_002809418.1	pseudogene	1	n.358+8053_358+8054insT		-1	-1	-1	-1	-1	-1	0
chr1	68010029	G	T	PASS	intron_variant	MODIFIER	PGBD5	PGBD5	transcript	XM_023646259.1	protein_coding	1	c.337+11992G>T		-1	-1	-1	-1	-1	-1	0
chr1	68010029	G	T	PASS	intron_variant	MODIFIER	PGBD5	PGBD5	transcript	XM_023646260.1	protein_coding	1	c.337+11992G>T		-1	-1	-1	-1	-1	-1	0
chr1	68010029	G	T	PASS	intron_variant	MODIFIER	PGBD5	PGBD5	transcript	XR_002809418.1	pseudogene	1	n.358+11992G>T		-1	-1	-1	-1	-1	-1	0
chr1	68011122	C	T	PASS	intron_variant	MODIFIER	PGBD5	PGBD5	transcript	XM_023646259.1	protein_coding	1	c.337+13085C>T		-1	-1	-1	-1	-1	-1	0
chr1	68011122	C	T	PASS	intron_variant	MODIFIER	PGBD5	PGBD5	transcript	XM_023646260.1	protein_coding	1	c.337+13085C>T		-1	-1	-1	-1	-1	-1	0
chr1	68011122	C	T	PASS	intron_variant	MODIFIER	PGBD5	PGBD5	transcript	XR_002809418.1	pseudogene	1	n.358+13085C>T		-1	-1	-1	-1	-1	-1	0
chr1	68013490	G	A	PASS	intron_variant	MODIFIER	PGBD5	PGBD5	transcript	XM_023646259.1	protein_coding	1	c.337+15453G>A		-1	-1	-1	-1	-1	-1	0
chr1	68013490	G	A	PASS	intron_variant	MODIFIER	PGBD5	PGBD5	transcript	XM_023646260.1	protein_coding	1	c.337+15453G>A		-1	-1	-1	-1	-1	-1	0
chr1	68013490	G	A	PASS	intron_variant	MODIFIER	PGBD5	PGBD5	transcript	XR_002809418.1	pseudogene	1	n.358+15453G>A		-1	-1	-1	-1	-1	-1	0
chr1	68013541	A	C	PASS	intron_variant	MODIFIER	PGBD5	PGBD5	transcript	XM_023646259.1	protein_coding	1	c.337+15504A>C		-1	-1	-1	-1	-1	-1	0
chr1	68013541	A	C	PASS	intron_variant	MODIFIER	PGBD5	PGBD5	transcript	XM_023646260.1	protein_coding	1	c.337+15504A>C		-1	-1	-1	-1	-1	-1	0
chr1	68013541	A	C	PASS	intron_variant	MODIFIER	PGBD5	PGBD5	transcript	XR_002809418.1	pseudogene	1	n.358+15504A>C		-1	-1	-1	-1	-1	-1	0
chr1	68015401	A	G	PASS	intron_variant	MODIFIER	PGBD5	PGBD5	transcript	XM_023646259.1	protein_coding	1	c.337+17364A>G		-1	-1	-1	-1	-1	-1	0
chr1	68015401	A	G	PASS	intron_variant	MODIFIER	PGBD5	PGBD5	transcript	XM_023646260.1	protein_coding	1	c.337+17364A>G		-1	-1	-1	-1	-1	-1	0
chr1	68015401	A	G	PASS	intron_variant	MODIFIER	PGBD5	PGBD5	transcript	XR_002809418.1	pseudogene	1	n.358+17364A>G		-1	-1	-1	-1	-1	-1	0
chr1	68015431	A	G	PASS	intron_variant	MODIFIER	PGBD5	PGBD5	transcript	XM_023646259.1	protein_coding	1	c.337+17394A>G		-1	-1	-1	-1	-1	-1	0
chr1	68015431	A	G	PASS	intron_variant	MODIFIER	PGBD5	PGBD5	transcript	XM_023646260.1	protein_coding	1	c.337+17394A>G		-1	-1	-1	-1	-1	-1	0
chr1	68015431	A	G	PASS	intron_variant	MODIFIER	PGBD5	PGBD5	transcript	XR_002809418.1	pseudogene	1	n.358+17394A>G		-1	-1	-1	-1	-1	-1	0
chr1	68016265	T	C	PASS	intron_variant	MODIFIER	PGBD5	PGBD5	transcript	XM_023646259.1	protein_coding	1	c.337+18228T>C		-1	-1	-1	-1	-1	-1	0
chr1	68016265	T	C	PASS	intron_variant	MODIFIER	PGBD5	PGBD5	transcript	XM_023646260.1	protein_coding	1	c.337+18228T>C		-1	-1	-1	-1	-1	-1	0
chr1	68016265	T	C	PASS	intron_variant	MODIFIER	PGBD5	PGBD5	transcript	XR_002809418.1	pseudogene	1	n.358+18228T>C		-1	-1	-1	-1	-1	-1	0
chr1	68016383	G	T	PASS	intron_variant	MODIFIER	PGBD5	PGBD5	transcript	XM_023646259.1	protein_coding	1	c.337+18346G>T		-1	-1	-1	-1	-1	-1	0
chr1	68016383	G	T	PASS	intron_variant	MODIFIER	PGBD5	PGBD5	transcript	XM_023646260.1	protein_coding	1	c.337+18346G>T		-1	-1	-1	-1	-1	-1	0
chr1	68016383	G	T	PASS	intron_variant	MODIFIER	PGBD5	PGBD5	transcript	XR_002809418.1	pseudogene	1	n.358+18346G>T		-1	-1	-1	-1	-1	-1	0
chr1	68017290	G	A	PASS	intron_variant	MODIFIER	PGBD5	PGBD5	transcript	XM_023646259.1	protein_coding	1	c.337+19253G>A		-1	-1	-1	-1	-1	-1	0
chr1	68017290	G	A	PASS	intron_variant	MODIFIER	PGBD5	PGBD5	transcript	XM_023646260.1	protein_coding	1	c.337+19253G>A		-1	-1	-1	-1	-1	-1	0
chr1	68017290	G	A	PASS	intron_variant	MODIFIER	PGBD5	PGBD5	transcript	XR_002809418.1	pseudogene	1	n.358+19253G>A		-1	-1	-1	-1	-1	-1	0
chr1	68018615	C	T	PASS	intron_variant	MODIFIER	PGBD5	PGBD5	transcript	XM_023646259.1	protein_coding	1	c.337+20578C>T		-1	-1	-1	-1	-1	-1	0
chr1	68018615	C	T	PASS	intron_variant	MODIFIER	PGBD5	PGBD5	transcript	XM_023646260.1	protein_coding	1	c.337+20578C>T		-1	-1	-1	-1	-1	-1	0
chr1	68018615	C	T	PASS	intron_variant	MODIFIER	PGBD5	PGBD5	transcript	XR_002809418.1	pseudogene	1	n.358+20578C>T		-1	-1	-1	-1	-1	-1	0
chr1	68018911	G	A	PASS	intron_variant	MODIFIER	PGBD5	PGBD5	transcript	XM_023646259.1	protein_coding	1	c.337+20874G>A		-1	-1	-1	-1	-1	-1	0
chr1	68018911	G	A	PASS	intron_variant	MODIFIER	PGBD5	PGBD5	transcript	XM_023646260.1	protein_coding	1	c.337+20874G>A		-1	-1	-1	-1	-1	-1	0
chr1	68018911	G	A	PASS	intron_variant	MODIFIER	PGBD5	PGBD5	transcript	XR_002809418.1	pseudogene	1	n.358+20874G>A		-1	-1	-1	-1	-1	-1	0
chr1	68021520	T	C	PASS	intron_variant	MODIFIER	PGBD5	PGBD5	transcript	XM_023646259.1	protein_coding	1	c.337+23483T>C		-1	-1	-1	-1	-1	-1	0
chr1	68021520	T	C	PASS	intron_variant	MODIFIER	PGBD5	PGBD5	transcript	XM_023646260.1	protein_coding	1	c.337+23483T>C		-1	-1	-1	-1	-1	-1	0
chr1	68021520	T	C	PASS	intron_variant	MODIFIER	PGBD5	PGBD5	transcript	XR_002809418.1	pseudogene	1	n.358+23483T>C		-1	-1	-1	-1	-1	-1	0
chr1	68023933	C	T	PASS	intron_variant	MODIFIER	PGBD5	PGBD5	transcript	XM_023646259.1	protein_coding	1	c.337+25896C>T		-1	-1	-1	-1	-1	-1	0
chr1	68023933	C	T	PASS	intron_variant	MODIFIER	PGBD5	PGBD5	transcript	XM_023646260.1	protein_coding	1	c.337+25896C>T		-1	-1	-1	-1	-1	-1	0
chr1	68023933	C	T	PASS	intron_variant	MODIFIER	PGBD5	PGBD5	transcript	XR_002809418.1	pseudogene	1	n.358+25896C>T		-1	-1	-1	-1	-1	-1	0
chr1	68024634	A	G	PASS	intron_variant	MODIFIER	PGBD5	PGBD5	transcript	XM_023646259.1	protein_coding	1	c.337+26597A>G		-1	-1	-1	-1	-1	-1	0
chr1	68024634	A	G	PASS	intron_variant	MODIFIER	PGBD5	PGBD5	transcript	XM_023646260.1	protein_coding	1	c.337+26597A>G		-1	-1	-1	-1	-1	-1	0
chr1	68024634	A	G	PASS	intron_variant	MODIFIER	PGBD5	PGBD5	transcript	XR_002809418.1	pseudogene	1	n.358+26597A>G		-1	-1	-1	-1	-1	-1	0
chr1	68028416	T	G	PASS	intron_variant	MODIFIER	PGBD5	PGBD5	transcript	XM_023646259.1	protein_coding	1	c.337+30379T>G		-1	-1	-1	-1	-1	-1	0
chr1	68028416	T	G	PASS	intron_variant	MODIFIER	PGBD5	PGBD5	transcript	XM_023646260.1	protein_coding	1	c.337+30379T>G		-1	-1	-1	-1	-1	-1	0
chr1	68028416	T	G	PASS	intron_variant	MODIFIER	PGBD5	PGBD5	transcript	XR_002809418.1	pseudogene	1	n.358+30379T>G		-1	-1	-1	-1	-1	-1	0
chr1	68029535	GA	G	PASS	intron_variant	MODIFIER	PGBD5	PGBD5	transcript	XM_023646259.1	protein_coding	1	c.337+31499delA		-1	-1	-1	-1	-1	-1	0
chr1	68029535	GA	G	PASS	intron_variant	MODIFIER	PGBD5	PGBD5	transcript	XM_023646260.1	protein_coding	1	c.337+31499delA		-1	-1	-1	-1	-1	-1	0
chr1	68029535	GA	G	PASS	intron_variant	MODIFIER	PGBD5	PGBD5	transcript	XR_002809418.1	pseudogene	1	n.358+31499delA		-1	-1	-1	-1	-1	-1	0
chr1	68032056	G	A	PASS	intron_variant	MODIFIER	PGBD5	PGBD5	transcript	XM_023646259.1	protein_coding	1	c.338-30989G>A		-1	-1	-1	-1	-1	-1	0
chr1	68032056	G	A	PASS	intron_variant	MODIFIER	PGBD5	PGBD5	transcript	XM_023646260.1	protein_coding	1	c.338-30989G>A		-1	-1	-1	-1	-1	-1	0
chr1	68032056	G	A	PASS	intron_variant	MODIFIER	PGBD5	PGBD5	transcript	XR_002809418.1	pseudogene	1	n.359-30989G>A		-1	-1	-1	-1	-1	-1	0
chr1	68033620	G	A	PASS	intron_variant	MODIFIER	PGBD5	PGBD5	transcript	XM_023646259.1	protein_coding	1	c.338-29425G>A		-1	-1	-1	-1	-1	-1	0
chr1	68033620	G	A	PASS	intron_variant	MODIFIER	PGBD5	PGBD5	transcript	XM_023646260.1	protein_coding	1	c.338-29425G>A		-1	-1	-1	-1	-1	-1	0
chr1	68033620	G	A	PASS	intron_variant	MODIFIER	PGBD5	PGBD5	transcript	XR_002809418.1	pseudogene	1	n.359-29425G>A		-1	-1	-1	-1	-1	-1	0
chr1	68034644	T	C	PASS	intron_variant	MODIFIER	PGBD5	PGBD5	transcript	XM_023646259.1	protein_coding	1	c.338-28401T>C		-1	-1	-1	-1	-1	-1	0
chr1	68034644	T	C	PASS	intron_variant	MODIFIER	PGBD5	PGBD5	transcript	XM_023646260.1	protein_coding	1	c.338-28401T>C		-1	-1	-1	-1	-1	-1	0
chr1	68034644	T	C	PASS	intron_variant	MODIFIER	PGBD5	PGBD5	transcript	XR_002809418.1	pseudogene	1	n.359-28401T>C		-1	-1	-1	-1	-1	-1	0
chr1	68034989	CT	C	PASS	intron_variant	MODIFIER	PGBD5	PGBD5	transcript	XM_023646259.1	protein_coding	1	c.338-28055delT		-1	-1	-1	-1	-1	-1	0
chr1	68034989	CT	C	PASS	intron_variant	MODIFIER	PGBD5	PGBD5	transcript	XM_023646260.1	protein_coding	1	c.338-28055delT		-1	-1	-1	-1	-1	-1	0
chr1	68034989	CT	C	PASS	intron_variant	MODIFIER	PGBD5	PGBD5	transcript	XR_002809418.1	pseudogene	1	n.359-28055delT		-1	-1	-1	-1	-1	-1	0
chr1	68036111	TG	T	PASS	intron_variant	MODIFIER	PGBD5	PGBD5	transcript	XM_023646259.1	protein_coding	1	c.338-26933delG		-1	-1	-1	-1	-1	-1	0
chr1	68036111	TG	T	PASS	intron_variant	MODIFIER	PGBD5	PGBD5	transcript	XM_023646260.1	protein_coding	1	c.338-26933delG		-1	-1	-1	-1	-1	-1	0
chr1	68036111	TG	T	PASS	intron_variant	MODIFIER	PGBD5	PGBD5	transcript	XR_002809418.1	pseudogene	1	n.359-26933delG		-1	-1	-1	-1	-1	-1	0
chr1	68038476	C	T	PASS	intron_variant	MODIFIER	PGBD5	PGBD5	transcript	XM_023646259.1	protein_coding	1	c.338-24569C>T		-1	-1	-1	-1	-1	-1	0
chr1	68038476	C	T	PASS	intron_variant	MODIFIER	PGBD5	PGBD5	transcript	XM_023646260.1	protein_coding	1	c.338-24569C>T		-1	-1	-1	-1	-1	-1	0
chr1	68038476	C	T	PASS	intron_variant	MODIFIER	PGBD5	PGBD5	transcript	XR_002809418.1	pseudogene	1	n.359-24569C>T		-1	-1	-1	-1	-1	-1	0
chr1	68040136	C	G	PASS	intron_variant	MODIFIER	PGBD5	PGBD5	transcript	XM_023646259.1	protein_coding	1	c.338-22909C>G		-1	-1	-1	-1	-1	-1	0
chr1	68040136	C	G	PASS	intron_variant	MODIFIER	PGBD5	PGBD5	transcript	XM_023646260.1	protein_coding	1	c.338-22909C>G		-1	-1	-1	-1	-1	-1	0
chr1	68040136	C	G	PASS	intron_variant	MODIFIER	PGBD5	PGBD5	transcript	XR_002809418.1	pseudogene	1	n.359-22909C>G		-1	-1	-1	-1	-1	-1	0
chr1	68040954	A	G	PASS	intron_variant	MODIFIER	PGBD5	PGBD5	transcript	XM_023646259.1	protein_coding	1	c.338-22091A>G		-1	-1	-1	-1	-1	-1	0
chr1	68040954	A	G	PASS	intron_variant	MODIFIER	PGBD5	PGBD5	transcript	XM_023646260.1	protein_coding	1	c.338-22091A>G		-1	-1	-1	-1	-1	-1	0
chr1	68040954	A	G	PASS	intron_variant	MODIFIER	PGBD5	PGBD5	transcript	XR_002809418.1	pseudogene	1	n.359-22091A>G		-1	-1	-1	-1	-1	-1	0
chr1	68041423	G	A	PASS	intron_variant	MODIFIER	PGBD5	PGBD5	transcript	XM_023646259.1	protein_coding	1	c.338-21622G>A		-1	-1	-1	-1	-1	-1	0
chr1	68041423	G	A	PASS	intron_variant	MODIFIER	PGBD5	PGBD5	transcript	XM_023646260.1	protein_coding	1	c.338-21622G>A		-1	-1	-1	-1	-1	-1	0
chr1	68041423	G	A	PASS	intron_variant	MODIFIER	PGBD5	PGBD5	transcript	XR_002809418.1	pseudogene	1	n.359-21622G>A		-1	-1	-1	-1	-1	-1	0
chr1	68046540	T	C	PASS	intron_variant	MODIFIER	PGBD5	PGBD5	transcript	XM_023646259.1	protein_coding	1	c.338-16505T>C		-1	-1	-1	-1	-1	-1	0
chr1	68046540	T	C	PASS	intron_variant	MODIFIER	PGBD5	PGBD5	transcript	XM_023646260.1	protein_coding	1	c.338-16505T>C		-1	-1	-1	-1	-1	-1	0
chr1	68046540	T	C	PASS	intron_variant	MODIFIER	PGBD5	PGBD5	transcript	XR_002809418.1	pseudogene	1	n.359-16505T>C		-1	-1	-1	-1	-1	-1	0
chr1	68046740	T	A	PASS	intron_variant	MODIFIER	PGBD5	PGBD5	transcript	XM_023646259.1	protein_coding	1	c.338-16305T>A		-1	-1	-1	-1	-1	-1	0
chr1	68046740	T	A	PASS	intron_variant	MODIFIER	PGBD5	PGBD5	transcript	XM_023646260.1	protein_coding	1	c.338-16305T>A		-1	-1	-1	-1	-1	-1	0
chr1	68046740	T	A	PASS	intron_variant	MODIFIER	PGBD5	PGBD5	transcript	XR_002809418.1	pseudogene	1	n.359-16305T>A		-1	-1	-1	-1	-1	-1	0
chr1	68047676	GA	G	PASS	intron_variant	MODIFIER	PGBD5	PGBD5	transcript	XM_023646259.1	protein_coding	1	c.338-15368delA		-1	-1	-1	-1	-1	-1	0
chr1	68047676	GA	G	PASS	intron_variant	MODIFIER	PGBD5	PGBD5	transcript	XM_023646260.1	protein_coding	1	c.338-15368delA		-1	-1	-1	-1	-1	-1	0
chr1	68047676	GA	G	PASS	intron_variant	MODIFIER	PGBD5	PGBD5	transcript	XR_002809418.1	pseudogene	1	n.359-15368delA		-1	-1	-1	-1	-1	-1	0
chr1	68048157	A	T	PASS	intron_variant	MODIFIER	PGBD5	PGBD5	transcript	XM_023646259.1	protein_coding	1	c.338-14888A>T		-1	-1	-1	-1	-1	-1	0
chr1	68048157	A	T	PASS	intron_variant	MODIFIER	PGBD5	PGBD5	transcript	XM_023646260.1	protein_coding	1	c.338-14888A>T		-1	-1	-1	-1	-1	-1	0
chr1	68048157	A	T	PASS	intron_variant	MODIFIER	PGBD5	PGBD5	transcript	XR_002809418.1	pseudogene	1	n.359-14888A>T		-1	-1	-1	-1	-1	-1	0
chr1	68055462	A	C	PASS	intron_variant	MODIFIER	PGBD5	PGBD5	transcript	XM_023646259.1	protein_coding	1	c.338-7583A>C		-1	-1	-1	-1	-1	-1	0
chr1	68055462	A	C	PASS	intron_variant	MODIFIER	PGBD5	PGBD5	transcript	XM_023646260.1	protein_coding	1	c.338-7583A>C		-1	-1	-1	-1	-1	-1	0
chr1	68055462	A	C	PASS	intron_variant	MODIFIER	PGBD5	PGBD5	transcript	XR_002809418.1	pseudogene	1	n.359-7583A>C		-1	-1	-1	-1	-1	-1	0
chr1	68055634	G	C	PASS	intron_variant	MODIFIER	PGBD5	PGBD5	transcript	XM_023646259.1	protein_coding	1	c.338-7411G>C		-1	-1	-1	-1	-1	-1	0
chr1	68055634	G	C	PASS	intron_variant	MODIFIER	PGBD5	PGBD5	transcript	XM_023646260.1	protein_coding	1	c.338-7411G>C		-1	-1	-1	-1	-1	-1	0
chr1	68055634	G	C	PASS	intron_variant	MODIFIER	PGBD5	PGBD5	transcript	XR_002809418.1	pseudogene	1	n.359-7411G>C		-1	-1	-1	-1	-1	-1	0
chr1	68056469	G	A	PASS	intron_variant	MODIFIER	PGBD5	PGBD5	transcript	XM_023646259.1	protein_coding	1	c.338-6576G>A		-1	-1	-1	-1	-1	-1	0
chr1	68056469	G	A	PASS	intron_variant	MODIFIER	PGBD5	PGBD5	transcript	XM_023646260.1	protein_coding	1	c.338-6576G>A		-1	-1	-1	-1	-1	-1	0
chr1	68056469	G	A	PASS	intron_variant	MODIFIER	PGBD5	PGBD5	transcript	XR_002809418.1	pseudogene	1	n.359-6576G>A		-1	-1	-1	-1	-1	-1	0
chr1	68061517	T	C	PASS	intron_variant	MODIFIER	PGBD5	PGBD5	transcript	XM_023646259.1	protein_coding	1	c.338-1528T>C		-1	-1	-1	-1	-1	-1	0
chr1	68061517	T	C	PASS	intron_variant	MODIFIER	PGBD5	PGBD5	transcript	XM_023646260.1	protein_coding	1	c.338-1528T>C		-1	-1	-1	-1	-1	-1	0
chr1	68061517	T	C	PASS	intron_variant	MODIFIER	PGBD5	PGBD5	transcript	XR_002809418.1	pseudogene	1	n.359-1528T>C		-1	-1	-1	-1	-1	-1	0
chr1	68063391	G	T	PASS	synonymous_variant	LOW	PGBD5	PGBD5	transcript	XM_023646259.1	protein_coding	2	c.684G>T	p.Thr228Thr	705	3514	684	1581	228	526	0
chr1	68063391	G	T	PASS	synonymous_variant	LOW	PGBD5	PGBD5	transcript	XM_023646260.1	protein_coding	2	c.684G>T	p.Thr228Thr	705	2864	684	1581	228	526	0
chr1	68063391	G	T	PASS	non_coding_transcript_exon_variant	MODIFIER	PGBD5	PGBD5	transcript	XR_002809418.1	pseudogene	2	n.705G>T		-1	-1	-1	-1	-1	-1	0
chr1	68063534	G	A	PASS	intron_variant	MODIFIER	PGBD5	PGBD5	transcript	XM_023646259.1	protein_coding	2	c.765+62G>A		-1	-1	-1	-1	-1	-1	0
chr1	68063534	G	A	PASS	intron_variant	MODIFIER	PGBD5	PGBD5	transcript	XM_023646260.1	protein_coding	2	c.765+62G>A		-1	-1	-1	-1	-1	-1	0
chr1	68063534	G	A	PASS	intron_variant	MODIFIER	PGBD5	PGBD5	transcript	XR_002809418.1	pseudogene	2	n.786+62G>A		-1	-1	-1	-1	-1	-1	0
chr1	68064189	C	T	PASS	intron_variant	MODIFIER	PGBD5	PGBD5	transcript	XM_023646259.1	protein_coding	2	c.765+717C>T		-1	-1	-1	-1	-1	-1	0
chr1	68064189	C	T	PASS	intron_variant	MODIFIER	PGBD5	PGBD5	transcript	XM_023646260.1	protein_coding	2	c.765+717C>T		-1	-1	-1	-1	-1	-1	0
chr1	68064189	C	T	PASS	intron_variant	MODIFIER	PGBD5	PGBD5	transcript	XR_002809418.1	pseudogene	2	n.786+717C>T		-1	-1	-1	-1	-1	-1	0
chr1	68070084	T	C	PASS	intron_variant	MODIFIER	PGBD5	PGBD5	transcript	XM_023646259.1	protein_coding	3	c.900+519T>C		-1	-1	-1	-1	-1	-1	0
chr1	68070084	T	C	PASS	intron_variant	MODIFIER	PGBD5	PGBD5	transcript	XM_023646260.1	protein_coding	3	c.900+519T>C		-1	-1	-1	-1	-1	-1	0
chr1	68070084	T	C	PASS	intron_variant	MODIFIER	PGBD5	PGBD5	transcript	XR_002809418.1	pseudogene	3	n.921+519T>C		-1	-1	-1	-1	-1	-1	0
chr1	68070938	A	G	PASS	intron_variant	MODIFIER	PGBD5	PGBD5	transcript	XM_023646259.1	protein_coding	3	c.900+1373A>G		-1	-1	-1	-1	-1	-1	0
chr1	68070938	A	G	PASS	intron_variant	MODIFIER	PGBD5	PGBD5	transcript	XM_023646260.1	protein_coding	3	c.900+1373A>G		-1	-1	-1	-1	-1	-1	0
chr1	68070938	A	G	PASS	intron_variant	MODIFIER	PGBD5	PGBD5	transcript	XR_002809418.1	pseudogene	3	n.921+1373A>G		-1	-1	-1	-1	-1	-1	0
chr1	68071009	C	G	PASS	intron_variant	MODIFIER	PGBD5	PGBD5	transcript	XM_023646259.1	protein_coding	3	c.900+1444C>G		-1	-1	-1	-1	-1	-1	0
chr1	68071009	C	G	PASS	intron_variant	MODIFIER	PGBD5	PGBD5	transcript	XM_023646260.1	protein_coding	3	c.900+1444C>G		-1	-1	-1	-1	-1	-1	0
chr1	68071009	C	G	PASS	intron_variant	MODIFIER	PGBD5	PGBD5	transcript	XR_002809418.1	pseudogene	3	n.921+1444C>G		-1	-1	-1	-1	-1	-1	0
chr1	68072925	C	G	PASS	intron_variant	MODIFIER	PGBD5	PGBD5	transcript	XM_023646259.1	protein_coding	3	c.900+3360C>G		-1	-1	-1	-1	-1	-1	0
chr1	68072925	C	G	PASS	intron_variant	MODIFIER	PGBD5	PGBD5	transcript	XM_023646260.1	protein_coding	3	c.900+3360C>G		-1	-1	-1	-1	-1	-1	0
chr1	68072925	C	G	PASS	intron_variant	MODIFIER	PGBD5	PGBD5	transcript	XR_002809418.1	pseudogene	3	n.921+3360C>G		-1	-1	-1	-1	-1	-1	0
chr1	68076601	G	A	PASS	intron_variant	MODIFIER	PGBD5	PGBD5	transcript	XM_023646259.1	protein_coding	3	c.900+7036G>A		-1	-1	-1	-1	-1	-1	0
chr1	68076601	G	A	PASS	intron_variant	MODIFIER	PGBD5	PGBD5	transcript	XM_023646260.1	protein_coding	3	c.900+7036G>A		-1	-1	-1	-1	-1	-1	0
chr1	68076601	G	A	PASS	intron_variant	MODIFIER	PGBD5	PGBD5	transcript	XR_002809418.1	pseudogene	3	n.921+7036G>A		-1	-1	-1	-1	-1	-1	0
chr1	68077716	A	G	PASS	intron_variant	MODIFIER	PGBD5	PGBD5	transcript	XM_023646259.1	protein_coding	3	c.900+8151A>G		-1	-1	-1	-1	-1	-1	0
chr1	68077716	A	G	PASS	intron_variant	MODIFIER	PGBD5	PGBD5	transcript	XM_023646260.1	protein_coding	3	c.900+8151A>G		-1	-1	-1	-1	-1	-1	0
chr1	68077716	A	G	PASS	intron_variant	MODIFIER	PGBD5	PGBD5	transcript	XR_002809418.1	pseudogene	3	n.921+8151A>G		-1	-1	-1	-1	-1	-1	0
chr1	68078176	A	G	PASS	intron_variant	MODIFIER	PGBD5	PGBD5	transcript	XM_023646259.1	protein_coding	3	c.900+8611A>G		-1	-1	-1	-1	-1	-1	0
chr1	68078176	A	G	PASS	intron_variant	MODIFIER	PGBD5	PGBD5	transcript	XM_023646260.1	protein_coding	3	c.900+8611A>G		-1	-1	-1	-1	-1	-1	0
chr1	68078176	A	G	PASS	intron_variant	MODIFIER	PGBD5	PGBD5	transcript	XR_002809418.1	pseudogene	3	n.921+8611A>G		-1	-1	-1	-1	-1	-1	0
chr1	68078561	A	G	PASS	intron_variant	MODIFIER	PGBD5	PGBD5	transcript	XM_023646259.1	protein_coding	3	c.900+8996A>G		-1	-1	-1	-1	-1	-1	0
chr1	68078561	A	G	PASS	intron_variant	MODIFIER	PGBD5	PGBD5	transcript	XM_023646260.1	protein_coding	3	c.900+8996A>G		-1	-1	-1	-1	-1	-1	0
chr1	68078561	A	G	PASS	intron_variant	MODIFIER	PGBD5	PGBD5	transcript	XR_002809418.1	pseudogene	3	n.921+8996A>G		-1	-1	-1	-1	-1	-1	0
chr1	68078916	A	C	PASS	intron_variant	MODIFIER	PGBD5	PGBD5	transcript	XM_023646259.1	protein_coding	3	c.900+9351A>C		-1	-1	-1	-1	-1	-1	0
chr1	68078916	A	C	PASS	intron_variant	MODIFIER	PGBD5	PGBD5	transcript	XM_023646260.1	protein_coding	3	c.900+9351A>C		-1	-1	-1	-1	-1	-1	0
chr1	68078916	A	C	PASS	intron_variant	MODIFIER	PGBD5	PGBD5	transcript	XR_002809418.1	pseudogene	3	n.921+9351A>C		-1	-1	-1	-1	-1	-1	0
chr1	68079024	G	A	PASS	intron_variant	MODIFIER	PGBD5	PGBD5	transcript	XM_023646259.1	protein_coding	3	c.900+9459G>A		-1	-1	-1	-1	-1	-1	0
chr1	68079024	G	A	PASS	intron_variant	MODIFIER	PGBD5	PGBD5	transcript	XM_023646260.1	protein_coding	3	c.900+9459G>A		-1	-1	-1	-1	-1	-1	0
chr1	68079024	G	A	PASS	intron_variant	MODIFIER	PGBD5	PGBD5	transcript	XR_002809418.1	pseudogene	3	n.921+9459G>A		-1	-1	-1	-1	-1	-1	0
chr1	68080986	A	G	PASS	intron_variant	MODIFIER	PGBD5	PGBD5	transcript	XM_023646259.1	protein_coding	3	c.900+11421A>G		-1	-1	-1	-1	-1	-1	0
chr1	68080986	A	G	PASS	intron_variant	MODIFIER	PGBD5	PGBD5	transcript	XM_023646260.1	protein_coding	3	c.900+11421A>G		-1	-1	-1	-1	-1	-1	0
chr1	68080986	A	G	PASS	intron_variant	MODIFIER	PGBD5	PGBD5	transcript	XR_002809418.1	pseudogene	3	n.921+11421A>G		-1	-1	-1	-1	-1	-1	0
chr1	68082596	T	C	PASS	intron_variant	MODIFIER	PGBD5	PGBD5	transcript	XM_023646259.1	protein_coding	3	c.900+13031T>C		-1	-1	-1	-1	-1	-1	0
chr1	68082596	T	C	PASS	intron_variant	MODIFIER	PGBD5	PGBD5	transcript	XM_023646260.1	protein_coding	3	c.900+13031T>C		-1	-1	-1	-1	-1	-1	0
chr1	68082596	T	C	PASS	intron_variant	MODIFIER	PGBD5	PGBD5	transcript	XR_002809418.1	pseudogene	3	n.921+13031T>C		-1	-1	-1	-1	-1	-1	0
chr1	68082735	G	A	PASS	intron_variant	MODIFIER	PGBD5	PGBD5	transcript	XM_023646259.1	protein_coding	3	c.900+13170G>A		-1	-1	-1	-1	-1	-1	0
chr1	68082735	G	A	PASS	intron_variant	MODIFIER	PGBD5	PGBD5	transcript	XM_023646260.1	protein_coding	3	c.900+13170G>A		-1	-1	-1	-1	-1	-1	0
chr1	68082735	G	A	PASS	intron_variant	MODIFIER	PGBD5	PGBD5	transcript	XR_002809418.1	pseudogene	3	n.921+13170G>A		-1	-1	-1	-1	-1	-1	0
chr1	68083390	T	G	PASS	intron_variant	MODIFIER	PGBD5	PGBD5	transcript	XM_023646259.1	protein_coding	3	c.900+13825T>G		-1	-1	-1	-1	-1	-1	0
chr1	68083390	T	G	PASS	intron_variant	MODIFIER	PGBD5	PGBD5	transcript	XM_023646260.1	protein_coding	3	c.900+13825T>G		-1	-1	-1	-1	-1	-1	0
chr1	68083390	T	G	PASS	intron_variant	MODIFIER	PGBD5	PGBD5	transcript	XR_002809418.1	pseudogene	3	n.921+13825T>G		-1	-1	-1	-1	-1	-1	0
chr1	68086644	C	T	PASS	intron_variant	MODIFIER	PGBD5	PGBD5	transcript	XM_023646259.1	protein_coding	3	c.901-12374C>T		-1	-1	-1	-1	-1	-1	0
chr1	68086644	C	T	PASS	intron_variant	MODIFIER	PGBD5	PGBD5	transcript	XM_023646260.1	protein_coding	3	c.901-12374C>T		-1	-1	-1	-1	-1	-1	0
chr1	68086644	C	T	PASS	intron_variant	MODIFIER	PGBD5	PGBD5	transcript	XR_002809418.1	pseudogene	3	n.922-12374C>T		-1	-1	-1	-1	-1	-1	0
chr1	68089652	C	T	PASS	intron_variant	MODIFIER	PGBD5	PGBD5	transcript	XM_023646259.1	protein_coding	3	c.901-9366C>T		-1	-1	-1	-1	-1	-1	0
chr1	68089652	C	T	PASS	intron_variant	MODIFIER	PGBD5	PGBD5	transcript	XM_023646260.1	protein_coding	3	c.901-9366C>T		-1	-1	-1	-1	-1	-1	0
chr1	68089652	C	T	PASS	intron_variant	MODIFIER	PGBD5	PGBD5	transcript	XR_002809418.1	pseudogene	3	n.922-9366C>T		-1	-1	-1	-1	-1	-1	0
chr1	68090944	G	A	PASS	intron_variant	MODIFIER	PGBD5	PGBD5	transcript	XM_023646259.1	protein_coding	3	c.901-8074G>A		-1	-1	-1	-1	-1	-1	0
chr1	68090944	G	A	PASS	intron_variant	MODIFIER	PGBD5	PGBD5	transcript	XM_023646260.1	protein_coding	3	c.901-8074G>A		-1	-1	-1	-1	-1	-1	0
chr1	68090944	G	A	PASS	intron_variant	MODIFIER	PGBD5	PGBD5	transcript	XR_002809418.1	pseudogene	3	n.922-8074G>A		-1	-1	-1	-1	-1	-1	0
chr1	68091297	C	T	PASS	intron_variant	MODIFIER	PGBD5	PGBD5	transcript	XM_023646259.1	protein_coding	3	c.901-7721C>T		-1	-1	-1	-1	-1	-1	0
chr1	68091297	C	T	PASS	intron_variant	MODIFIER	PGBD5	PGBD5	transcript	XM_023646260.1	protein_coding	3	c.901-7721C>T		-1	-1	-1	-1	-1	-1	0
chr1	68091297	C	T	PASS	intron_variant	MODIFIER	PGBD5	PGBD5	transcript	XR_002809418.1	pseudogene	3	n.922-7721C>T		-1	-1	-1	-1	-1	-1	0
chr1	68091668	A	G	PASS	intron_variant	MODIFIER	PGBD5	PGBD5	transcript	XM_023646259.1	protein_coding	3	c.901-7350A>G		-1	-1	-1	-1	-1	-1	0
chr1	68091668	A	G	PASS	intron_variant	MODIFIER	PGBD5	PGBD5	transcript	XM_023646260.1	protein_coding	3	c.901-7350A>G		-1	-1	-1	-1	-1	-1	0
chr1	68091668	A	G	PASS	intron_variant	MODIFIER	PGBD5	PGBD5	transcript	XR_002809418.1	pseudogene	3	n.922-7350A>G		-1	-1	-1	-1	-1	-1	0
chr1	68093052	C	T	PASS	intron_variant	MODIFIER	PGBD5	PGBD5	transcript	XM_023646259.1	protein_coding	3	c.901-5966C>T		-1	-1	-1	-1	-1	-1	0
chr1	68093052	C	T	PASS	intron_variant	MODIFIER	PGBD5	PGBD5	transcript	XM_023646260.1	protein_coding	3	c.901-5966C>T		-1	-1	-1	-1	-1	-1	0
chr1	68093052	C	T	PASS	intron_variant	MODIFIER	PGBD5	PGBD5	transcript	XR_002809418.1	pseudogene	3	n.922-5966C>T		-1	-1	-1	-1	-1	-1	0
chr1	68093153	A	G	PASS	intron_variant	MODIFIER	PGBD5	PGBD5	transcript	XM_023646259.1	protein_coding	3	c.901-5865A>G		-1	-1	-1	-1	-1	-1	0
chr1	68093153	A	G	PASS	intron_variant	MODIFIER	PGBD5	PGBD5	transcript	XM_023646260.1	protein_coding	3	c.901-5865A>G		-1	-1	-1	-1	-1	-1	0
chr1	68093153	A	G	PASS	intron_variant	MODIFIER	PGBD5	PGBD5	transcript	XR_002809418.1	pseudogene	3	n.922-5865A>G		-1	-1	-1	-1	-1	-1	0
chr1	68100557	A	G	PASS	intron_variant	MODIFIER	PGBD5	PGBD5	transcript	XM_023646259.1	protein_coding	4	c.1081+1359A>G		-1	-1	-1	-1	-1	-1	0
chr1	68100557	A	G	PASS	intron_variant	MODIFIER	PGBD5	PGBD5	transcript	XM_023646260.1	protein_coding	4	c.1081+1359A>G		-1	-1	-1	-1	-1	-1	0
chr1	68100557	A	G	PASS	intron_variant	MODIFIER	PGBD5	PGBD5	transcript	XR_002809418.1	pseudogene	4	n.1102+1359A>G		-1	-1	-1	-1	-1	-1	0
chr1	68115191	G	A	PASS	downstream_gene_variant	MODIFIER	PGBD5	PGBD5	transcript	XM_023646259.1	protein_coding	-1	c.*5549G>A		-1	-1	-1	-1	-1	-1	3637
chr1	68115191	G	A	PASS	intron_variant	MODIFIER	PGBD5	PGBD5	transcript	XM_023646260.1	protein_coding	7	c.*27+5522G>A		-1	-1	-1	-1	-1	-1	0
chr1	68115191	G	A	PASS	intron_variant	MODIFIER	PGBD5	PGBD5	transcript	XR_002809418.1	pseudogene	7	n.1629+5522G>A		-1	-1	-1	-1	-1	-1	0
chr1	68118054	C	G	PASS	intron_variant	MODIFIER	PGBD5	PGBD5	transcript	XM_023646260.1	protein_coding	7	c.*27+8385C>G		-1	-1	-1	-1	-1	-1	0
chr1	68118054	C	G	PASS	intron_variant	MODIFIER	PGBD5	PGBD5	transcript	XR_002809418.1	pseudogene	7	n.1629+8385C>G		-1	-1	-1	-1	-1	-1	0
chr1	68120300	G	C	PASS	intron_variant	MODIFIER	PGBD5	PGBD5	transcript	XM_023646260.1	protein_coding	7	c.*27+10631G>C		-1	-1	-1	-1	-1	-1	0
chr1	68120300	G	C	PASS	intron_variant	MODIFIER	PGBD5	PGBD5	transcript	XR_002809418.1	pseudogene	7	n.1629+10631G>C		-1	-1	-1	-1	-1	-1	0
chr1	68125803	G	A	PASS	intron_variant	MODIFIER	PGBD5	PGBD5	transcript	XM_023646260.1	protein_coding	7	c.*28-8733G>A		-1	-1	-1	-1	-1	-1	0
chr1	68125803	G	A	PASS	intron_variant	MODIFIER	PGBD5	PGBD5	transcript	XR_002809418.1	pseudogene	7	n.1630-8733G>A		-1	-1	-1	-1	-1	-1	0
chr1	68128679	C	T	PASS	intron_variant	MODIFIER	PGBD5	PGBD5	transcript	XM_023646260.1	protein_coding	7	c.*28-5857C>T		-1	-1	-1	-1	-1	-1	0
chr1	68128679	C	T	PASS	intron_variant	MODIFIER	PGBD5	PGBD5	transcript	XR_002809418.1	pseudogene	7	n.1630-5857C>T		-1	-1	-1	-1	-1	-1	0
chr1	68129503	C	G	PASS	intron_variant	MODIFIER	PGBD5	PGBD5	transcript	XM_023646260.1	protein_coding	7	c.*28-5033C>G		-1	-1	-1	-1	-1	-1	0
chr1	68129503	C	G	PASS	intron_variant	MODIFIER	PGBD5	PGBD5	transcript	XR_002809418.1	pseudogene	7	n.1630-5033C>G		-1	-1	-1	-1	-1	-1	0
chr1	68136126	T	C	PASS	downstream_gene_variant	MODIFIER	PGBD5	PGBD5	transcript	XM_023646260.1	protein_coding	-1	c.*1618T>C		-1	-1	-1	-1	-1	-1	356
chr1	68136126	T	C	PASS	intron_variant	MODIFIER	PGBD5	PGBD5	transcript	XR_002809418.1	pseudogene	8	n.1717+1503T>C		-1	-1	-1	-1	-1	-1	0
chr1	68147532	T	G	PASS	intron_variant	MODIFIER	GALNT2	GALNT2	transcript	XM_023646248.1	protein_coding	16	c.1642-592A>C		-1	-1	-1	-1	-1	-1	0
chr1	68147532	T	G	PASS	intron_variant	MODIFIER	GALNT2	GALNT2	transcript	XM_023646250.1	protein_coding	16	c.1486-592A>C		-1	-1	-1	-1	-1	-1	0
chr1	68147532	T	G	PASS	intron_variant	MODIFIER	GALNT2	GALNT2	transcript	XM_005602622.3	protein_coding	16	c.1486-592A>C		-1	-1	-1	-1	-1	-1	0
chr1	68147532	T	G	PASS	intron_variant	MODIFIER	GALNT2	GALNT2	transcript	XM_023646249.1	protein_coding	15	c.1561-592A>C		-1	-1	-1	-1	-1	-1	0
chr1	68150036	G	A	PASS	intron_variant	MODIFIER	GALNT2	GALNT2	transcript	XM_023646248.1	protein_coding	16	c.1641+1339C>T		-1	-1	-1	-1	-1	-1	0
chr1	68150036	G	A	PASS	intron_variant	MODIFIER	GALNT2	GALNT2	transcript	XM_023646250.1	protein_coding	16	c.1485+1339C>T		-1	-1	-1	-1	-1	-1	0
chr1	68150036	G	A	PASS	intron_variant	MODIFIER	GALNT2	GALNT2	transcript	XM_005602622.3	protein_coding	16	c.1485+1339C>T		-1	-1	-1	-1	-1	-1	0
chr1	68150036	G	A	PASS	intron_variant	MODIFIER	GALNT2	GALNT2	transcript	XM_023646249.1	protein_coding	15	c.1560+1339C>T		-1	-1	-1	-1	-1	-1	0
chr1	68152686	T	C	PASS	intron_variant	MODIFIER	GALNT2	GALNT2	transcript	XM_023646248.1	protein_coding	15	c.1522-1192A>G		-1	-1	-1	-1	-1	-1	0
chr1	68152686	T	C	PASS	intron_variant	MODIFIER	GALNT2	GALNT2	transcript	XM_023646250.1	protein_coding	15	c.1366-1192A>G		-1	-1	-1	-1	-1	-1	0
chr1	68152686	T	C	PASS	intron_variant	MODIFIER	GALNT2	GALNT2	transcript	XM_005602622.3	protein_coding	15	c.1366-1192A>G		-1	-1	-1	-1	-1	-1	0
chr1	68152686	T	C	PASS	intron_variant	MODIFIER	GALNT2	GALNT2	transcript	XM_023646249.1	protein_coding	14	c.1441-1192A>G		-1	-1	-1	-1	-1	-1	0
chr1	68153195	C	A	PASS	intron_variant	MODIFIER	GALNT2	GALNT2	transcript	XM_023646248.1	protein_coding	15	c.1522-1701G>T		-1	-1	-1	-1	-1	-1	0
chr1	68153195	C	A	PASS	intron_variant	MODIFIER	GALNT2	GALNT2	transcript	XM_023646250.1	protein_coding	15	c.1366-1701G>T		-1	-1	-1	-1	-1	-1	0
chr1	68153195	C	A	PASS	intron_variant	MODIFIER	GALNT2	GALNT2	transcript	XM_005602622.3	protein_coding	15	c.1366-1701G>T		-1	-1	-1	-1	-1	-1	0
chr1	68153195	C	A	PASS	intron_variant	MODIFIER	GALNT2	GALNT2	transcript	XM_023646249.1	protein_coding	14	c.1441-1701G>T		-1	-1	-1	-1	-1	-1	0
chr1	68161920	A	C	PASS	intron_variant	MODIFIER	GALNT2	GALNT2	transcript	XM_023646248.1	protein_coding	12	c.1218-1733T>G		-1	-1	-1	-1	-1	-1	0
chr1	68161920	A	C	PASS	intron_variant	MODIFIER	GALNT2	GALNT2	transcript	XM_023646250.1	protein_coding	12	c.1062-1733T>G		-1	-1	-1	-1	-1	-1	0
chr1	68161920	A	C	PASS	intron_variant	MODIFIER	GALNT2	GALNT2	transcript	XM_005602622.3	protein_coding	12	c.1062-1733T>G		-1	-1	-1	-1	-1	-1	0
chr1	68161920	A	C	PASS	intron_variant	MODIFIER	GALNT2	GALNT2	transcript	XM_023646249.1	protein_coding	11	c.1137-1733T>G		-1	-1	-1	-1	-1	-1	0
chr1	68162523	G	GA	PASS	intron_variant	MODIFIER	GALNT2	GALNT2	transcript	XM_023646248.1	protein_coding	12	c.1218-2337_1218-2336insT		-1	-1	-1	-1	-1	-1	0
chr1	68162523	G	GA	PASS	intron_variant	MODIFIER	GALNT2	GALNT2	transcript	XM_023646250.1	protein_coding	12	c.1062-2337_1062-2336insT		-1	-1	-1	-1	-1	-1	0
chr1	68162523	G	GA	PASS	intron_variant	MODIFIER	GALNT2	GALNT2	transcript	XM_005602622.3	protein_coding	12	c.1062-2337_1062-2336insT		-1	-1	-1	-1	-1	-1	0
chr1	68162523	G	GA	PASS	intron_variant	MODIFIER	GALNT2	GALNT2	transcript	XM_023646249.1	protein_coding	11	c.1137-2337_1137-2336insT		-1	-1	-1	-1	-1	-1	0
chr1	68166878	T	C	PASS	intron_variant	MODIFIER	GALNT2	GALNT2	transcript	XM_023646248.1	protein_coding	12	c.1217+194A>G		-1	-1	-1	-1	-1	-1	0
chr1	68166878	T	C	PASS	intron_variant	MODIFIER	GALNT2	GALNT2	transcript	XM_023646250.1	protein_coding	12	c.1061+194A>G		-1	-1	-1	-1	-1	-1	0
chr1	68166878	T	C	PASS	intron_variant	MODIFIER	GALNT2	GALNT2	transcript	XM_005602622.3	protein_coding	12	c.1061+194A>G		-1	-1	-1	-1	-1	-1	0
chr1	68166878	T	C	PASS	intron_variant	MODIFIER	GALNT2	GALNT2	transcript	XM_023646249.1	protein_coding	11	c.1136+194A>G		-1	-1	-1	-1	-1	-1	0
chr1	68176150	C	A	PASS	intron_variant	MODIFIER	GALNT2	GALNT2	transcript	XM_023646248.1	protein_coding	9	c.898+113G>T		-1	-1	-1	-1	-1	-1	0
chr1	68176150	C	A	PASS	intron_variant	MODIFIER	GALNT2	GALNT2	transcript	XM_023646250.1	protein_coding	9	c.742+113G>T		-1	-1	-1	-1	-1	-1	0
chr1	68176150	C	A	PASS	intron_variant	MODIFIER	GALNT2	GALNT2	transcript	XM_005602622.3	protein_coding	9	c.742+113G>T		-1	-1	-1	-1	-1	-1	0
chr1	68176150	C	A	PASS	intron_variant	MODIFIER	GALNT2	GALNT2	transcript	XM_023646249.1	protein_coding	8	c.817+113G>T		-1	-1	-1	-1	-1	-1	0
chr1	68176176	T	C	PASS	intron_variant	MODIFIER	GALNT2	GALNT2	transcript	XM_023646248.1	protein_coding	9	c.898+87A>G		-1	-1	-1	-1	-1	-1	0
chr1	68176176	T	C	PASS	intron_variant	MODIFIER	GALNT2	GALNT2	transcript	XM_023646250.1	protein_coding	9	c.742+87A>G		-1	-1	-1	-1	-1	-1	0
chr1	68176176	T	C	PASS	intron_variant	MODIFIER	GALNT2	GALNT2	transcript	XM_005602622.3	protein_coding	9	c.742+87A>G		-1	-1	-1	-1	-1	-1	0
chr1	68176176	T	C	PASS	intron_variant	MODIFIER	GALNT2	GALNT2	transcript	XM_023646249.1	protein_coding	8	c.817+87A>G		-1	-1	-1	-1	-1	-1	0
chr1	68185431	G	GAA	PASS	splice_region_variant&intron_variant	LOW	GALNT2	GALNT2	transcript	XM_023646248.1	protein_coding	6	c.623-7_623-6insTT		-1	-1	-1	-1	-1	-1	0
chr1	68185431	G	GAA	PASS	splice_region_variant&intron_variant	LOW	GALNT2	GALNT2	transcript	XM_023646250.1	protein_coding	6	c.467-7_467-6insTT		-1	-1	-1	-1	-1	-1	0
chr1	68185431	G	GAA	PASS	splice_region_variant&intron_variant	LOW	GALNT2	GALNT2	transcript	XM_005602622.3	protein_coding	6	c.467-7_467-6insTT		-1	-1	-1	-1	-1	-1	0
chr1	68185431	G	GAA	PASS	splice_region_variant&intron_variant	LOW	GALNT2	GALNT2	transcript	XM_023646249.1	protein_coding	5	c.542-7_542-6insTT		-1	-1	-1	-1	-1	-1	0
chr1	68186184	T	C	PASS	intron_variant	MODIFIER	GALNT2	GALNT2	transcript	XM_023646248.1	protein_coding	4	c.456-110A>G		-1	-1	-1	-1	-1	-1	0
chr1	68186184	T	C	PASS	intron_variant	MODIFIER	GALNT2	GALNT2	transcript	XM_023646250.1	protein_coding	4	c.300-110A>G		-1	-1	-1	-1	-1	-1	0
chr1	68186184	T	C	PASS	intron_variant	MODIFIER	GALNT2	GALNT2	transcript	XM_005602622.3	protein_coding	4	c.300-110A>G		-1	-1	-1	-1	-1	-1	0
chr1	68186184	T	C	PASS	intron_variant	MODIFIER	GALNT2	GALNT2	transcript	XM_023646249.1	protein_coding	3	c.375-110A>G		-1	-1	-1	-1	-1	-1	0
chr1	68188306	T	C	PASS	intron_variant	MODIFIER	GALNT2	GALNT2	transcript	XM_023646248.1	protein_coding	4	c.456-2232A>G		-1	-1	-1	-1	-1	-1	0
chr1	68188306	T	C	PASS	intron_variant	MODIFIER	GALNT2	GALNT2	transcript	XM_023646250.1	protein_coding	4	c.300-2232A>G		-1	-1	-1	-1	-1	-1	0
chr1	68188306	T	C	PASS	intron_variant	MODIFIER	GALNT2	GALNT2	transcript	XM_005602622.3	protein_coding	4	c.300-2232A>G		-1	-1	-1	-1	-1	-1	0
chr1	68188306	T	C	PASS	intron_variant	MODIFIER	GALNT2	GALNT2	transcript	XM_023646249.1	protein_coding	3	c.375-2232A>G		-1	-1	-1	-1	-1	-1	0
chr1	68194894	C	T	PASS	intron_variant	MODIFIER	GALNT2	GALNT2	transcript	XM_023646248.1	protein_coding	4	c.456-8820G>A		-1	-1	-1	-1	-1	-1	0
chr1	68194894	C	T	PASS	intron_variant	MODIFIER	GALNT2	GALNT2	transcript	XM_023646250.1	protein_coding	4	c.300-8820G>A		-1	-1	-1	-1	-1	-1	0
chr1	68194894	C	T	PASS	intron_variant	MODIFIER	GALNT2	GALNT2	transcript	XM_005602622.3	protein_coding	4	c.300-8820G>A		-1	-1	-1	-1	-1	-1	0
chr1	68194894	C	T	PASS	intron_variant	MODIFIER	GALNT2	GALNT2	transcript	XM_023646249.1	protein_coding	3	c.375-8820G>A		-1	-1	-1	-1	-1	-1	0
chr1	68200026	T	C	PASS	intron_variant	MODIFIER	GALNT2	GALNT2	transcript	XM_023646248.1	protein_coding	4	c.455+11074A>G		-1	-1	-1	-1	-1	-1	0
chr1	68200026	T	C	PASS	intron_variant	MODIFIER	GALNT2	GALNT2	transcript	XM_023646250.1	protein_coding	4	c.299+11074A>G		-1	-1	-1	-1	-1	-1	0
chr1	68200026	T	C	PASS	intron_variant	MODIFIER	GALNT2	GALNT2	transcript	XM_005602622.3	protein_coding	4	c.299+11074A>G		-1	-1	-1	-1	-1	-1	0
chr1	68200026	T	C	PASS	intron_variant	MODIFIER	GALNT2	GALNT2	transcript	XM_023646249.1	protein_coding	3	c.375-13952A>G		-1	-1	-1	-1	-1	-1	0
chr1	68206676	C	T	PASS	intron_variant	MODIFIER	GALNT2	GALNT2	transcript	XM_023646248.1	protein_coding	4	c.455+4424G>A		-1	-1	-1	-1	-1	-1	0
chr1	68206676	C	T	PASS	intron_variant	MODIFIER	GALNT2	GALNT2	transcript	XM_023646250.1	protein_coding	4	c.299+4424G>A		-1	-1	-1	-1	-1	-1	0
chr1	68206676	C	T	PASS	intron_variant	MODIFIER	GALNT2	GALNT2	transcript	XM_005602622.3	protein_coding	4	c.299+4424G>A		-1	-1	-1	-1	-1	-1	0
chr1	68206676	C	T	PASS	intron_variant	MODIFIER	GALNT2	GALNT2	transcript	XM_023646249.1	protein_coding	3	c.374+11416G>A		-1	-1	-1	-1	-1	-1	0
chr1	68206676	C	T	PASS	intragenic_variant	MODIFIER	LOC102149616	LOC102149616	gene_variant	LOC102149616		-1	n.68206676C>T		-1	-1	-1	-1	-1	-1	0
chr1	68209288	C	T	PASS	intron_variant	MODIFIER	GALNT2	GALNT2	transcript	XM_023646248.1	protein_coding	4	c.455+1812G>A		-1	-1	-1	-1	-1	-1	0
chr1	68209288	C	T	PASS	intron_variant	MODIFIER	GALNT2	GALNT2	transcript	XM_023646250.1	protein_coding	4	c.299+1812G>A		-1	-1	-1	-1	-1	-1	0
chr1	68209288	C	T	PASS	intron_variant	MODIFIER	GALNT2	GALNT2	transcript	XM_005602622.3	protein_coding	4	c.299+1812G>A		-1	-1	-1	-1	-1	-1	0
chr1	68209288	C	T	PASS	intron_variant	MODIFIER	GALNT2	GALNT2	transcript	XM_023646249.1	protein_coding	3	c.374+8804G>A		-1	-1	-1	-1	-1	-1	0
chr1	68212349	C	T	PASS	intron_variant	MODIFIER	GALNT2	GALNT2	transcript	XM_023646248.1	protein_coding	3	c.375-1169G>A		-1	-1	-1	-1	-1	-1	0
chr1	68212349	C	T	PASS	intron_variant	MODIFIER	GALNT2	GALNT2	transcript	XM_023646250.1	protein_coding	3	c.219-1169G>A		-1	-1	-1	-1	-1	-1	0
chr1	68212349	C	T	PASS	intron_variant	MODIFIER	GALNT2	GALNT2	transcript	XM_005602622.3	protein_coding	3	c.219-1169G>A		-1	-1	-1	-1	-1	-1	0
chr1	68212349	C	T	PASS	intron_variant	MODIFIER	GALNT2	GALNT2	transcript	XM_023646249.1	protein_coding	3	c.374+5743G>A		-1	-1	-1	-1	-1	-1	0
chr1	68213068	T	C	PASS	intron_variant	MODIFIER	GALNT2	GALNT2	transcript	XM_023646248.1	protein_coding	3	c.375-1888A>G		-1	-1	-1	-1	-1	-1	0
chr1	68213068	T	C	PASS	intron_variant	MODIFIER	GALNT2	GALNT2	transcript	XM_023646250.1	protein_coding	3	c.219-1888A>G		-1	-1	-1	-1	-1	-1	0
chr1	68213068	T	C	PASS	intron_variant	MODIFIER	GALNT2	GALNT2	transcript	XM_005602622.3	protein_coding	3	c.219-1888A>G		-1	-1	-1	-1	-1	-1	0
chr1	68213068	T	C	PASS	intron_variant	MODIFIER	GALNT2	GALNT2	transcript	XM_023646249.1	protein_coding	3	c.374+5024A>G		-1	-1	-1	-1	-1	-1	0
chr1	68214086	C	T	PASS	intron_variant	MODIFIER	GALNT2	GALNT2	transcript	XM_023646248.1	protein_coding	3	c.375-2906G>A		-1	-1	-1	-1	-1	-1	0
chr1	68214086	C	T	PASS	intron_variant	MODIFIER	GALNT2	GALNT2	transcript	XM_023646250.1	protein_coding	3	c.219-2906G>A		-1	-1	-1	-1	-1	-1	0
chr1	68214086	C	T	PASS	intron_variant	MODIFIER	GALNT2	GALNT2	transcript	XM_005602622.3	protein_coding	3	c.219-2906G>A		-1	-1	-1	-1	-1	-1	0
chr1	68214086	C	T	PASS	intron_variant	MODIFIER	GALNT2	GALNT2	transcript	XM_023646249.1	protein_coding	3	c.374+4006G>A		-1	-1	-1	-1	-1	-1	0
chr1	68224422	G	A	PASS	intron_variant	MODIFIER	GALNT2	GALNT2	transcript	XM_023646248.1	protein_coding	2	c.221-6177C>T		-1	-1	-1	-1	-1	-1	0
chr1	68224422	G	A	PASS	intron_variant	MODIFIER	GALNT2	GALNT2	transcript	XM_023646250.1	protein_coding	2	c.65-6177C>T		-1	-1	-1	-1	-1	-1	0
chr1	68224422	G	A	PASS	intron_variant	MODIFIER	GALNT2	GALNT2	transcript	XM_005602622.3	protein_coding	2	c.65-6177C>T		-1	-1	-1	-1	-1	-1	0
chr1	68224422	G	A	PASS	intron_variant	MODIFIER	GALNT2	GALNT2	transcript	XM_023646249.1	protein_coding	2	c.221-6177C>T		-1	-1	-1	-1	-1	-1	0
chr1	68236215	G	A	PASS	intron_variant	MODIFIER	GALNT2	GALNT2	transcript	XM_023646248.1	protein_coding	2	c.220+12599C>T		-1	-1	-1	-1	-1	-1	0
chr1	68236215	G	A	PASS	intron_variant	MODIFIER	GALNT2	GALNT2	transcript	XM_023646250.1	protein_coding	2	c.64+12599C>T		-1	-1	-1	-1	-1	-1	0
chr1	68236215	G	A	PASS	intron_variant	MODIFIER	GALNT2	GALNT2	transcript	XM_005602622.3	protein_coding	2	c.64+12599C>T		-1	-1	-1	-1	-1	-1	0
chr1	68236215	G	A	PASS	intron_variant	MODIFIER	GALNT2	GALNT2	transcript	XM_023646249.1	protein_coding	2	c.220+12599C>T		-1	-1	-1	-1	-1	-1	0
chr1	68243636	T	A	PASS	intron_variant	MODIFIER	GALNT2	GALNT2	transcript	XM_023646248.1	protein_coding	2	c.220+5178A>T		-1	-1	-1	-1	-1	-1	0
chr1	68243636	T	A	PASS	intron_variant	MODIFIER	GALNT2	GALNT2	transcript	XM_023646250.1	protein_coding	2	c.64+5178A>T		-1	-1	-1	-1	-1	-1	0
chr1	68243636	T	A	PASS	intron_variant	MODIFIER	GALNT2	GALNT2	transcript	XM_005602622.3	protein_coding	2	c.64+5178A>T		-1	-1	-1	-1	-1	-1	0
chr1	68243636	T	A	PASS	intron_variant	MODIFIER	GALNT2	GALNT2	transcript	XM_023646249.1	protein_coding	2	c.220+5178A>T		-1	-1	-1	-1	-1	-1	0
chr1	68250095	G	A	PASS	intron_variant	MODIFIER	GALNT2	GALNT2	transcript	XM_023646248.1	protein_coding	1	c.127-1188C>T		-1	-1	-1	-1	-1	-1	0
chr1	68250095	G	A	PASS	intron_variant	MODIFIER	GALNT2	GALNT2	transcript	XM_023646250.1	protein_coding	1	c.-30-1188C>T		-1	-1	-1	-1	-1	-1	0
chr1	68250095	G	A	PASS	intron_variant	MODIFIER	GALNT2	GALNT2	transcript	XM_005602622.3	protein_coding	1	c.-30-1188C>T		-1	-1	-1	-1	-1	-1	0
chr1	68250095	G	A	PASS	intron_variant	MODIFIER	GALNT2	GALNT2	transcript	XM_023646249.1	protein_coding	1	c.127-1188C>T		-1	-1	-1	-1	-1	-1	0
chr1	68252678	G	A	PASS	intron_variant	MODIFIER	GALNT2	GALNT2	transcript	XM_023646248.1	protein_coding	1	c.127-3771C>T		-1	-1	-1	-1	-1	-1	0
chr1	68252678	G	A	PASS	intron_variant	MODIFIER	GALNT2	GALNT2	transcript	XM_023646250.1	protein_coding	1	c.-31+2055C>T		-1	-1	-1	-1	-1	-1	0
chr1	68252678	G	A	PASS	intron_variant	MODIFIER	GALNT2	GALNT2	transcript	XM_005602622.3	protein_coding	1	c.-30-3771C>T		-1	-1	-1	-1	-1	-1	0
chr1	68252678	G	A	PASS	intron_variant	MODIFIER	GALNT2	GALNT2	transcript	XM_023646249.1	protein_coding	1	c.127-3771C>T		-1	-1	-1	-1	-1	-1	0
chr1	68254053	T	C	PASS	intron_variant	MODIFIER	GALNT2	GALNT2	transcript	XM_023646248.1	protein_coding	1	c.127-5146A>G		-1	-1	-1	-1	-1	-1	0
chr1	68254053	T	C	PASS	intron_variant	MODIFIER	GALNT2	GALNT2	transcript	XM_023646250.1	protein_coding	1	c.-31+680A>G		-1	-1	-1	-1	-1	-1	0
chr1	68254053	T	C	PASS	intron_variant	MODIFIER	GALNT2	GALNT2	transcript	XM_005602622.3	protein_coding	1	c.-30-5146A>G		-1	-1	-1	-1	-1	-1	0
chr1	68254053	T	C	PASS	intron_variant	MODIFIER	GALNT2	GALNT2	transcript	XM_023646249.1	protein_coding	1	c.127-5146A>G		-1	-1	-1	-1	-1	-1	0
chr1	68254443	T	C	PASS	intron_variant	MODIFIER	GALNT2	GALNT2	transcript	XM_023646248.1	protein_coding	1	c.127-5536A>G		-1	-1	-1	-1	-1	-1	0
chr1	68254443	T	C	PASS	intron_variant	MODIFIER	GALNT2	GALNT2	transcript	XM_023646250.1	protein_coding	1	c.-31+290A>G		-1	-1	-1	-1	-1	-1	0
chr1	68254443	T	C	PASS	intron_variant	MODIFIER	GALNT2	GALNT2	transcript	XM_005602622.3	protein_coding	1	c.-30-5536A>G		-1	-1	-1	-1	-1	-1	0
chr1	68254443	T	C	PASS	intron_variant	MODIFIER	GALNT2	GALNT2	transcript	XM_023646249.1	protein_coding	1	c.127-5536A>G		-1	-1	-1	-1	-1	-1	0
chr1	68270726	C	G	PASS	intron_variant	MODIFIER	GALNT2	GALNT2	transcript	XM_023646248.1	protein_coding	1	c.127-21819G>C		-1	-1	-1	-1	-1	-1	0
chr1	68270726	C	G	PASS	intron_variant	MODIFIER	GALNT2	GALNT2	transcript	XM_005602622.3	protein_coding	1	c.-30-21819G>C		-1	-1	-1	-1	-1	-1	0
chr1	68270726	C	G	PASS	intron_variant	MODIFIER	GALNT2	GALNT2	transcript	XM_023646249.1	protein_coding	1	c.127-21819G>C		-1	-1	-1	-1	-1	-1	0
chr1	68274189	C	A	PASS	intron_variant	MODIFIER	GALNT2	GALNT2	transcript	XM_023646248.1	protein_coding	1	c.127-25282G>T		-1	-1	-1	-1	-1	-1	0
chr1	68274189	C	A	PASS	intron_variant	MODIFIER	GALNT2	GALNT2	transcript	XM_005602622.3	protein_coding	1	c.-31+19287G>T		-1	-1	-1	-1	-1	-1	0
chr1	68274189	C	A	PASS	intron_variant	MODIFIER	GALNT2	GALNT2	transcript	XM_023646249.1	protein_coding	1	c.127-25282G>T		-1	-1	-1	-1	-1	-1	0
chr1	68276268	G	A	PASS	intron_variant	MODIFIER	GALNT2	GALNT2	transcript	XM_023646248.1	protein_coding	1	c.127-27361C>T		-1	-1	-1	-1	-1	-1	0
chr1	68276268	G	A	PASS	intron_variant	MODIFIER	GALNT2	GALNT2	transcript	XM_005602622.3	protein_coding	1	c.-31+17208C>T		-1	-1	-1	-1	-1	-1	0
chr1	68276268	G	A	PASS	intron_variant	MODIFIER	GALNT2	GALNT2	transcript	XM_023646249.1	protein_coding	1	c.127-27361C>T		-1	-1	-1	-1	-1	-1	0
chr1	68276878	G	A	PASS	intron_variant	MODIFIER	GALNT2	GALNT2	transcript	XM_023646248.1	protein_coding	1	c.127-27971C>T		-1	-1	-1	-1	-1	-1	0
chr1	68276878	G	A	PASS	intron_variant	MODIFIER	GALNT2	GALNT2	transcript	XM_005602622.3	protein_coding	1	c.-31+16598C>T		-1	-1	-1	-1	-1	-1	0
chr1	68276878	G	A	PASS	intron_variant	MODIFIER	GALNT2	GALNT2	transcript	XM_023646249.1	protein_coding	1	c.127-27971C>T		-1	-1	-1	-1	-1	-1	0
chr1	68281723	G	T	PASS	intron_variant	MODIFIER	GALNT2	GALNT2	transcript	XM_023646248.1	protein_coding	1	c.127-32816C>A		-1	-1	-1	-1	-1	-1	0
chr1	68281723	G	T	PASS	intron_variant	MODIFIER	GALNT2	GALNT2	transcript	XM_005602622.3	protein_coding	1	c.-31+11753C>A		-1	-1	-1	-1	-1	-1	0
chr1	68281723	G	T	PASS	intron_variant	MODIFIER	GALNT2	GALNT2	transcript	XM_023646249.1	protein_coding	1	c.127-32816C>A		-1	-1	-1	-1	-1	-1	0
chr1	68282731	T	G	PASS	intron_variant	MODIFIER	GALNT2	GALNT2	transcript	XM_023646248.1	protein_coding	1	c.127-33824A>C		-1	-1	-1	-1	-1	-1	0
chr1	68282731	T	G	PASS	intron_variant	MODIFIER	GALNT2	GALNT2	transcript	XM_005602622.3	protein_coding	1	c.-31+10745A>C		-1	-1	-1	-1	-1	-1	0
chr1	68282731	T	G	PASS	intron_variant	MODIFIER	GALNT2	GALNT2	transcript	XM_023646249.1	protein_coding	1	c.127-33824A>C		-1	-1	-1	-1	-1	-1	0
chr1	68286974	T	G	PASS	intron_variant	MODIFIER	GALNT2	GALNT2	transcript	XM_023646248.1	protein_coding	1	c.127-38067A>C		-1	-1	-1	-1	-1	-1	0
chr1	68286974	T	G	PASS	intron_variant	MODIFIER	GALNT2	GALNT2	transcript	XM_005602622.3	protein_coding	1	c.-31+6502A>C		-1	-1	-1	-1	-1	-1	0
chr1	68286974	T	G	PASS	intron_variant	MODIFIER	GALNT2	GALNT2	transcript	XM_023646249.1	protein_coding	1	c.127-38067A>C		-1	-1	-1	-1	-1	-1	0
chr1	68291149	C	T	PASS	intron_variant	MODIFIER	GALNT2	GALNT2	transcript	XM_023646248.1	protein_coding	1	c.127-42242G>A		-1	-1	-1	-1	-1	-1	0
chr1	68291149	C	T	PASS	intron_variant	MODIFIER	GALNT2	GALNT2	transcript	XM_005602622.3	protein_coding	1	c.-31+2327G>A		-1	-1	-1	-1	-1	-1	0
chr1	68291149	C	T	PASS	intron_variant	MODIFIER	GALNT2	GALNT2	transcript	XM_023646249.1	protein_coding	1	c.127-42242G>A		-1	-1	-1	-1	-1	-1	0
chr1	68299914	T	C	PASS	intron_variant	MODIFIER	GALNT2	GALNT2	transcript	XM_023646248.1	protein_coding	1	c.126+42455A>G		-1	-1	-1	-1	-1	-1	0
chr1	68299914	T	C	PASS	intron_variant	MODIFIER	GALNT2	GALNT2	transcript	XM_023646249.1	protein_coding	1	c.126+42455A>G		-1	-1	-1	-1	-1	-1	0
chr1	68301734	C	G	PASS	downstream_gene_variant	MODIFIER	LOC111774413	LOC111774413	transcript	XR_002809419.1	pseudogene	-1	n.*4411G>C		-1	-1	-1	-1	-1	-1	4411
chr1	68301734	C	G	PASS	intron_variant	MODIFIER	GALNT2	GALNT2	transcript	XM_023646248.1	protein_coding	1	c.126+40635G>C		-1	-1	-1	-1	-1	-1	0
chr1	68301734	C	G	PASS	intron_variant	MODIFIER	GALNT2	GALNT2	transcript	XM_023646249.1	protein_coding	1	c.126+40635G>C		-1	-1	-1	-1	-1	-1	0
chr1	68302176	G	A	PASS	downstream_gene_variant	MODIFIER	LOC111774413	LOC111774413	transcript	XR_002809419.1	pseudogene	-1	n.*3969C>T		-1	-1	-1	-1	-1	-1	3969
chr1	68302176	G	A	PASS	intron_variant	MODIFIER	GALNT2	GALNT2	transcript	XM_023646248.1	protein_coding	1	c.126+40193C>T		-1	-1	-1	-1	-1	-1	0
chr1	68302176	G	A	PASS	intron_variant	MODIFIER	GALNT2	GALNT2	transcript	XM_023646249.1	protein_coding	1	c.126+40193C>T		-1	-1	-1	-1	-1	-1	0
chr1	68308477	A	C	PASS	intron_variant	MODIFIER	GALNT2	GALNT2	transcript	XM_023646248.1	protein_coding	1	c.126+33892T>G		-1	-1	-1	-1	-1	-1	0
chr1	68308477	A	C	PASS	intron_variant	MODIFIER	LOC111774413	LOC111774413	transcript	XR_002809419.1	pseudogene	1	n.3593-2028T>G		-1	-1	-1	-1	-1	-1	0
chr1	68308477	A	C	PASS	intron_variant	MODIFIER	GALNT2	GALNT2	transcript	XM_023646249.1	protein_coding	1	c.126+33892T>G		-1	-1	-1	-1	-1	-1	0
chr1	68312618	C	T	PASS	intron_variant	MODIFIER	GALNT2	GALNT2	transcript	XM_023646248.1	protein_coding	1	c.126+29751G>A		-1	-1	-1	-1	-1	-1	0
chr1	68312618	C	T	PASS	intron_variant	MODIFIER	LOC111774413	LOC111774413	transcript	XR_002809419.1	pseudogene	1	n.3593-6169G>A		-1	-1	-1	-1	-1	-1	0
chr1	68312618	C	T	PASS	intron_variant	MODIFIER	GALNT2	GALNT2	transcript	XM_023646249.1	protein_coding	1	c.126+29751G>A		-1	-1	-1	-1	-1	-1	0
chr1	68312627	G	A	PASS	intron_variant	MODIFIER	GALNT2	GALNT2	transcript	XM_023646248.1	protein_coding	1	c.126+29742C>T		-1	-1	-1	-1	-1	-1	0
chr1	68312627	G	A	PASS	intron_variant	MODIFIER	LOC111774413	LOC111774413	transcript	XR_002809419.1	pseudogene	1	n.3593-6178C>T		-1	-1	-1	-1	-1	-1	0
chr1	68312627	G	A	PASS	intron_variant	MODIFIER	GALNT2	GALNT2	transcript	XM_023646249.1	protein_coding	1	c.126+29742C>T		-1	-1	-1	-1	-1	-1	0
chr1	68314400	T	G	PASS	intron_variant	MODIFIER	GALNT2	GALNT2	transcript	XM_023646248.1	protein_coding	1	c.126+27969A>C		-1	-1	-1	-1	-1	-1	0
chr1	68314400	T	G	PASS	intron_variant	MODIFIER	LOC111774413	LOC111774413	transcript	XR_002809419.1	pseudogene	1	n.3593-7951A>C		-1	-1	-1	-1	-1	-1	0
chr1	68314400	T	G	PASS	intron_variant	MODIFIER	GALNT2	GALNT2	transcript	XM_023646249.1	protein_coding	1	c.126+27969A>C		-1	-1	-1	-1	-1	-1	0
chr1	68319569	G	A	PASS	intron_variant	MODIFIER	GALNT2	GALNT2	transcript	XM_023646248.1	protein_coding	1	c.126+22800C>T		-1	-1	-1	-1	-1	-1	0
chr1	68319569	G	A	PASS	intron_variant	MODIFIER	LOC111774413	LOC111774413	transcript	XR_002809419.1	pseudogene	1	n.3593-13120C>T		-1	-1	-1	-1	-1	-1	0
chr1	68319569	G	A	PASS	intron_variant	MODIFIER	GALNT2	GALNT2	transcript	XM_023646249.1	protein_coding	1	c.126+22800C>T		-1	-1	-1	-1	-1	-1	0
chr1	68320582	CTTCAGGTATTGA	C	PASS	intron_variant	MODIFIER	GALNT2	GALNT2	transcript	XM_023646248.1	protein_coding	1	c.126+21775_126+21786delTCAATACCTGAA		-1	-1	-1	-1	-1	-1	0
chr1	68320582	CTTCAGGTATTGA	C	PASS	intron_variant	MODIFIER	LOC111774413	LOC111774413	transcript	XR_002809419.1	pseudogene	1	n.3592+12101_3592+12112delTCAATACCTGAA		-1	-1	-1	-1	-1	-1	0
chr1	68320582	CTTCAGGTATTGA	C	PASS	intron_variant	MODIFIER	GALNT2	GALNT2	transcript	XM_023646249.1	protein_coding	1	c.126+21775_126+21786delTCAATACCTGAA		-1	-1	-1	-1	-1	-1	0
chr1	68328257	GCATCTCCAT	G	PASS	intron_variant	MODIFIER	GALNT2	GALNT2	transcript	XM_023646248.1	protein_coding	1	c.126+14103_126+14111delATGGAGATG		-1	-1	-1	-1	-1	-1	0
chr1	68328257	GCATCTCCAT	G	PASS	intron_variant	MODIFIER	LOC111774413	LOC111774413	transcript	XR_002809419.1	pseudogene	1	n.3592+4429_3592+4437delATGGAGATG		-1	-1	-1	-1	-1	-1	0
chr1	68328257	GCATCTCCAT	G	PASS	intron_variant	MODIFIER	GALNT2	GALNT2	transcript	XM_023646249.1	protein_coding	1	c.126+14103_126+14111delATGGAGATG		-1	-1	-1	-1	-1	-1	0
chr1	68332384	G	T	PASS	intron_variant	MODIFIER	GALNT2	GALNT2	transcript	XM_023646248.1	protein_coding	1	c.126+9985C>A		-1	-1	-1	-1	-1	-1	0
chr1	68332384	G	T	PASS	intron_variant	MODIFIER	LOC111774413	LOC111774413	transcript	XR_002809419.1	pseudogene	1	n.3592+311C>A		-1	-1	-1	-1	-1	-1	0
chr1	68332384	G	T	PASS	intron_variant	MODIFIER	GALNT2	GALNT2	transcript	XM_023646249.1	protein_coding	1	c.126+9985C>A		-1	-1	-1	-1	-1	-1	0
chr1	68333412	T	C	PASS	intron_variant	MODIFIER	GALNT2	GALNT2	transcript	XM_023646248.1	protein_coding	1	c.126+8957A>G		-1	-1	-1	-1	-1	-1	0
chr1	68333412	T	C	PASS	intron_variant	MODIFIER	GALNT2	GALNT2	transcript	XM_023646249.1	protein_coding	1	c.126+8957A>G		-1	-1	-1	-1	-1	-1	0
chr1	68333412	T	C	PASS	non_coding_transcript_exon_variant	MODIFIER	LOC111774413	LOC111774413	transcript	XR_002809419.1	pseudogene	1	n.2875A>G		-1	-1	-1	-1	-1	-1	0
chr1	68335175	A	T	PASS	intron_variant	MODIFIER	GALNT2	GALNT2	transcript	XM_023646248.1	protein_coding	1	c.126+7194T>A		-1	-1	-1	-1	-1	-1	0
chr1	68335175	A	T	PASS	intron_variant	MODIFIER	GALNT2	GALNT2	transcript	XM_023646249.1	protein_coding	1	c.126+7194T>A		-1	-1	-1	-1	-1	-1	0
chr1	68335175	A	T	PASS	non_coding_transcript_exon_variant	MODIFIER	LOC111774413	LOC111774413	transcript	XR_002809419.1	pseudogene	1	n.1112T>A		-1	-1	-1	-1	-1	-1	0
chr1	68340893	A	G	PASS	upstream_gene_variant	MODIFIER	LOC111774413	LOC111774413	transcript	XR_002809419.1	pseudogene	-1	n.-4607T>C		-1	-1	-1	-1	-1	-1	4607
chr1	68340893	A	G	PASS	intron_variant	MODIFIER	GALNT2	GALNT2	transcript	XM_023646248.1	protein_coding	1	c.126+1476T>C		-1	-1	-1	-1	-1	-1	0
chr1	68340893	A	G	PASS	intron_variant	MODIFIER	GALNT2	GALNT2	transcript	XM_023646249.1	protein_coding	1	c.126+1476T>C		-1	-1	-1	-1	-1	-1	0
chr1	68358756	C	T	PASS	intergenic_region	MODIFIER	GALNT2-LOC102149761	GALNT2-LOC102149761	intergenic_region	GALNT2-LOC102149761		-1	n.68358756C>T		-1	-1	-1	-1	-1	-1	0
chr1	68361296	G	A	PASS	intergenic_region	MODIFIER	GALNT2-LOC102149761	GALNT2-LOC102149761	intergenic_region	GALNT2-LOC102149761		-1	n.68361296G>A		-1	-1	-1	-1	-1	-1	0
chr1	68364808	C	T	PASS	intergenic_region	MODIFIER	GALNT2-LOC102149761	GALNT2-LOC102149761	intergenic_region	GALNT2-LOC102149761		-1	n.68364808C>T		-1	-1	-1	-1	-1	-1	0
chr1	68373273	C	T	PASS	intergenic_region	MODIFIER	GALNT2-LOC102149761	GALNT2-LOC102149761	intergenic_region	GALNT2-LOC102149761		-1	n.68373273C>T		-1	-1	-1	-1	-1	-1	0
chr1	68392381	G	A	PASS	downstream_gene_variant	MODIFIER	LOC102149761	LOC102149761	transcript	XR_002809420.1	pseudogene	-1	n.*1956C>T		-1	-1	-1	-1	-1	-1	1956
chr1	68392381	G	A	PASS	downstream_gene_variant	MODIFIER	LOC102149761	LOC102149761	transcript	XR_288895.2	pseudogene	-1	n.*1958C>T		-1	-1	-1	-1	-1	-1	1958
chr1	68392381	G	A	PASS	intergenic_region	MODIFIER	GALNT2-LOC102149761	GALNT2-LOC102149761	intergenic_region	GALNT2-LOC102149761		-1	n.68392381G>A		-1	-1	-1	-1	-1	-1	0
chr1	68394444	C	T	PASS	non_coding_transcript_exon_variant	MODIFIER	LOC102149761	LOC102149761	transcript	XR_002809420.1	pseudogene	4	n.1281G>A		-1	-1	-1	-1	-1	-1	0
chr1	68394444	C	T	PASS	non_coding_transcript_exon_variant	MODIFIER	LOC102149761	LOC102149761	transcript	XR_288895.2	pseudogene	4	n.507G>A		-1	-1	-1	-1	-1	-1	0
chr1	68401183	A	G	PASS	intron_variant	MODIFIER	LOC102149761	LOC102149761	transcript	XR_002809420.1	pseudogene	2	n.1089-6466T>C		-1	-1	-1	-1	-1	-1	0
chr1	68401183	A	G	PASS	intron_variant	MODIFIER	LOC102149761	LOC102149761	transcript	XR_288895.2	pseudogene	2	n.315-6466T>C		-1	-1	-1	-1	-1	-1	0
chr1	68404203	G	A	PASS	intron_variant	MODIFIER	LOC102149761	LOC102149761	transcript	XR_002809420.1	pseudogene	2	n.1088+8779C>T		-1	-1	-1	-1	-1	-1	0
chr1	68404203	G	A	PASS	intron_variant	MODIFIER	LOC102149761	LOC102149761	transcript	XR_288895.2	pseudogene	2	n.315-9486C>T		-1	-1	-1	-1	-1	-1	0
chr1	68405885	G	C	PASS	intron_variant	MODIFIER	LOC102149761	LOC102149761	transcript	XR_002809420.1	pseudogene	2	n.1088+7097C>G		-1	-1	-1	-1	-1	-1	0
chr1	68405885	G	C	PASS	intron_variant	MODIFIER	LOC102149761	LOC102149761	transcript	XR_288895.2	pseudogene	2	n.314+7871C>G		-1	-1	-1	-1	-1	-1	0
chr1	68409839	C	T	PASS	intron_variant	MODIFIER	LOC102149761	LOC102149761	transcript	XR_002809420.1	pseudogene	2	n.1088+3143G>A		-1	-1	-1	-1	-1	-1	0
chr1	68409839	C	T	PASS	intron_variant	MODIFIER	LOC102149761	LOC102149761	transcript	XR_288895.2	pseudogene	2	n.314+3917G>A		-1	-1	-1	-1	-1	-1	0
chr1	68412184	G	A	PASS	intron_variant	MODIFIER	LOC102149761	LOC102149761	transcript	XR_002809420.1	pseudogene	2	n.1088+798C>T		-1	-1	-1	-1	-1	-1	0
chr1	68412184	G	A	PASS	intron_variant	MODIFIER	LOC102149761	LOC102149761	transcript	XR_288895.2	pseudogene	2	n.314+1572C>T		-1	-1	-1	-1	-1	-1	0
chr1	68449733	CGTGCTCCACTTTG	C	PASS	intergenic_region	MODIFIER	LOC102149761-LOC111771085	LOC102149761-LOC111771085	intergenic_region	LOC102149761-LOC111771085		-1	n.68449734_68449746delGTGCTCCACTTTG		-1	-1	-1	-1	-1	-1	0
chr1	68501610	C	G	PASS	intergenic_region	MODIFIER	LOC111771085-LOC111771106	LOC111771085-LOC111771106	intergenic_region	LOC111771085-LOC111771106		-1	n.68501610C>G		-1	-1	-1	-1	-1	-1	0
chr1	68559154	G	A	PASS	intergenic_region	MODIFIER	LOC111771106-LOC100065381	LOC111771106-LOC100065381	intergenic_region	LOC111771106-LOC100065381		-1	n.68559154G>A		-1	-1	-1	-1	-1	-1	0
chr1	68560804	G	A	PASS	intergenic_region	MODIFIER	LOC111771106-LOC100065381	LOC111771106-LOC100065381	intergenic_region	LOC111771106-LOC100065381		-1	n.68560804G>A		-1	-1	-1	-1	-1	-1	0
chr1	68570628	G	C	PASS	intergenic_region	MODIFIER	LOC111771106-LOC100065381	LOC111771106-LOC100065381	intergenic_region	LOC111771106-LOC100065381		-1	n.68570628G>C		-1	-1	-1	-1	-1	-1	0
chr1	68570853	A	G	PASS	intergenic_region	MODIFIER	LOC111771106-LOC100065381	LOC111771106-LOC100065381	intergenic_region	LOC111771106-LOC100065381		-1	n.68570853A>G		-1	-1	-1	-1	-1	-1	0
chr1	68571125	G	A	PASS	intergenic_region	MODIFIER	LOC111771106-LOC100065381	LOC111771106-LOC100065381	intergenic_region	LOC111771106-LOC100065381		-1	n.68571125G>A		-1	-1	-1	-1	-1	-1	0
chr1	68574909	C	T	PASS	intergenic_region	MODIFIER	LOC111771106-LOC100065381	LOC111771106-LOC100065381	intergenic_region	LOC111771106-LOC100065381		-1	n.68574909C>T		-1	-1	-1	-1	-1	-1	0
chr1	68578520	C	T	PASS	intergenic_region	MODIFIER	LOC111771106-LOC100065381	LOC111771106-LOC100065381	intergenic_region	LOC111771106-LOC100065381		-1	n.68578520C>T		-1	-1	-1	-1	-1	-1	0
chr1	68580461	C	T	PASS	intergenic_region	MODIFIER	LOC111771106-LOC100065381	LOC111771106-LOC100065381	intergenic_region	LOC111771106-LOC100065381		-1	n.68580461C>T		-1	-1	-1	-1	-1	-1	0
chr1	68585818	T	C	PASS	intergenic_region	MODIFIER	LOC111771106-LOC100065381	LOC111771106-LOC100065381	intergenic_region	LOC111771106-LOC100065381		-1	n.68585818T>C		-1	-1	-1	-1	-1	-1	0
chr1	68587074	TCTGTCCCCATGCCAGCGGGGGCAGCAAAAGCGGCAGCAGCAGAAGCTCTGACTGCCCATGGGTC	T	PASS	intergenic_region	MODIFIER	LOC111771106-LOC100065381	LOC111771106-LOC100065381	intergenic_region	LOC111771106-LOC100065381		-1	n.68587075_68587138delCTGTCCCCATGCCAGCGGGGGCAGCAAAAGCGGCAGCAGCAGAAGCTCTGACTGCCCATGGGTC		-1	-1	-1	-1	-1	-1	0
chr1	68587525	G	A	PASS	intergenic_region	MODIFIER	LOC111771106-LOC100065381	LOC111771106-LOC100065381	intergenic_region	LOC111771106-LOC100065381		-1	n.68587525G>A		-1	-1	-1	-1	-1	-1	0
chr1	68587780	G	A	PASS	intergenic_region	MODIFIER	LOC111771106-LOC100065381	LOC111771106-LOC100065381	intergenic_region	LOC111771106-LOC100065381		-1	n.68587780G>A		-1	-1	-1	-1	-1	-1	0
chr1	68588772	G	A	PASS	intergenic_region	MODIFIER	LOC111771106-LOC100065381	LOC111771106-LOC100065381	intergenic_region	LOC111771106-LOC100065381		-1	n.68588772G>A		-1	-1	-1	-1	-1	-1	0
chr1	68589447	G	A	PASS	intergenic_region	MODIFIER	LOC111771106-LOC100065381	LOC111771106-LOC100065381	intergenic_region	LOC111771106-LOC100065381		-1	n.68589447G>A		-1	-1	-1	-1	-1	-1	0
chr1	68594828	G	A	PASS	intergenic_region	MODIFIER	LOC111771106-LOC100065381	LOC111771106-LOC100065381	intergenic_region	LOC111771106-LOC100065381		-1	n.68594828G>A		-1	-1	-1	-1	-1	-1	0
chr1	68600259	G	A	PASS	intergenic_region	MODIFIER	LOC111771106-LOC100065381	LOC111771106-LOC100065381	intergenic_region	LOC111771106-LOC100065381		-1	n.68600259G>A		-1	-1	-1	-1	-1	-1	0
chr1	68601214	A	G	PASS	intergenic_region	MODIFIER	LOC111771106-LOC100065381	LOC111771106-LOC100065381	intergenic_region	LOC111771106-LOC100065381		-1	n.68601214A>G		-1	-1	-1	-1	-1	-1	0
chr1	68603261	C	G	PASS	intergenic_region	MODIFIER	LOC111771106-LOC100065381	LOC111771106-LOC100065381	intergenic_region	LOC111771106-LOC100065381		-1	n.68603261C>G		-1	-1	-1	-1	-1	-1	0
chr1	68610839	G	A	PASS	intergenic_region	MODIFIER	LOC111771106-LOC100065381	LOC111771106-LOC100065381	intergenic_region	LOC111771106-LOC100065381		-1	n.68610839G>A		-1	-1	-1	-1	-1	-1	0
chr1	68611266	A	C	PASS	intergenic_region	MODIFIER	LOC111771106-LOC100065381	LOC111771106-LOC100065381	intergenic_region	LOC111771106-LOC100065381		-1	n.68611266A>C		-1	-1	-1	-1	-1	-1	0
chr1	68611415	A	C	PASS	intergenic_region	MODIFIER	LOC111771106-LOC100065381	LOC111771106-LOC100065381	intergenic_region	LOC111771106-LOC100065381		-1	n.68611415A>C		-1	-1	-1	-1	-1	-1	0
chr1	68615901	G	A	PASS	intergenic_region	MODIFIER	LOC111771106-LOC100065381	LOC111771106-LOC100065381	intergenic_region	LOC111771106-LOC100065381		-1	n.68615901G>A		-1	-1	-1	-1	-1	-1	0
chr1	68710456	A	G	PASS	intergenic_region	MODIFIER	LOC100065381-URB2	LOC100065381-URB2	intergenic_region	LOC100065381-URB2		-1	n.68710456A>G		-1	-1	-1	-1	-1	-1	0
chr1	68732301	T	A	PASS	intergenic_region	MODIFIER	LOC100065381-URB2	LOC100065381-URB2	intergenic_region	LOC100065381-URB2		-1	n.68732301T>A		-1	-1	-1	-1	-1	-1	0
chr1	68770289	T	A	PASS	intron_variant	MODIFIER	URB2	URB2	transcript	XM_023646265.1	protein_coding	8	c.4237+188A>T		-1	-1	-1	-1	-1	-1	0
chr1	68770289	T	A	PASS	intron_variant	MODIFIER	URB2	URB2	transcript	XM_023646269.1	protein_coding	8	c.3520+188A>T		-1	-1	-1	-1	-1	-1	0
chr1	68770289	T	A	PASS	intron_variant	MODIFIER	URB2	URB2	transcript	XM_023646268.1	protein_coding	8	c.4237+188A>T		-1	-1	-1	-1	-1	-1	0
chr1	68770289	T	A	PASS	intron_variant	MODIFIER	URB2	URB2	transcript	XM_023646266.1	protein_coding	8	c.4237+188A>T		-1	-1	-1	-1	-1	-1	0
chr1	68770427	A	G	PASS	intron_variant	MODIFIER	URB2	URB2	transcript	XM_023646265.1	protein_coding	8	c.4237+50T>C		-1	-1	-1	-1	-1	-1	0
chr1	68770427	A	G	PASS	intron_variant	MODIFIER	URB2	URB2	transcript	XM_023646269.1	protein_coding	8	c.3520+50T>C		-1	-1	-1	-1	-1	-1	0
chr1	68770427	A	G	PASS	intron_variant	MODIFIER	URB2	URB2	transcript	XM_023646268.1	protein_coding	8	c.4237+50T>C		-1	-1	-1	-1	-1	-1	0
chr1	68770427	A	G	PASS	intron_variant	MODIFIER	URB2	URB2	transcript	XM_023646266.1	protein_coding	8	c.4237+50T>C		-1	-1	-1	-1	-1	-1	0
chr1	68770458	T	G	PASS	intron_variant	MODIFIER	URB2	URB2	transcript	XM_023646265.1	protein_coding	8	c.4237+19A>C		-1	-1	-1	-1	-1	-1	0
chr1	68770458	T	G	PASS	intron_variant	MODIFIER	URB2	URB2	transcript	XM_023646269.1	protein_coding	8	c.3520+19A>C		-1	-1	-1	-1	-1	-1	0
chr1	68770458	T	G	PASS	intron_variant	MODIFIER	URB2	URB2	transcript	XM_023646268.1	protein_coding	8	c.4237+19A>C		-1	-1	-1	-1	-1	-1	0
chr1	68770458	T	G	PASS	intron_variant	MODIFIER	URB2	URB2	transcript	XM_023646266.1	protein_coding	8	c.4237+19A>C		-1	-1	-1	-1	-1	-1	0
chr1	68774689	G	A	PASS	intron_variant	MODIFIER	URB2	URB2	transcript	XM_023646265.1	protein_coding	7	c.4150-4125C>T		-1	-1	-1	-1	-1	-1	0
chr1	68774689	G	A	PASS	intron_variant	MODIFIER	URB2	URB2	transcript	XM_023646269.1	protein_coding	7	c.3433-4125C>T		-1	-1	-1	-1	-1	-1	0
chr1	68774689	G	A	PASS	intron_variant	MODIFIER	URB2	URB2	transcript	XM_023646268.1	protein_coding	7	c.4150-4125C>T		-1	-1	-1	-1	-1	-1	0
chr1	68774689	G	A	PASS	intron_variant	MODIFIER	URB2	URB2	transcript	XM_023646266.1	protein_coding	7	c.4150-4125C>T		-1	-1	-1	-1	-1	-1	0
chr1	68783600	A	G	PASS	intron_variant	MODIFIER	URB2	URB2	transcript	XM_023646265.1	protein_coding	5	c.3795+202T>C		-1	-1	-1	-1	-1	-1	0
chr1	68783600	A	G	PASS	intron_variant	MODIFIER	URB2	URB2	transcript	XM_023646269.1	protein_coding	5	c.3078+202T>C		-1	-1	-1	-1	-1	-1	0
chr1	68783600	A	G	PASS	intron_variant	MODIFIER	URB2	URB2	transcript	XM_023646268.1	protein_coding	5	c.3795+202T>C		-1	-1	-1	-1	-1	-1	0
chr1	68783600	A	G	PASS	intron_variant	MODIFIER	URB2	URB2	transcript	XM_023646266.1	protein_coding	5	c.3795+202T>C		-1	-1	-1	-1	-1	-1	0
chr1	68854782	T	G	PASS	upstream_gene_variant	MODIFIER	ABCB10	ABCB10	transcript	XM_023646278.1	protein_coding	-1	c.-2697T>G		-1	-1	-1	-1	-1	-1	2626
chr1	68854782	T	G	PASS	intergenic_region	MODIFIER	TAF5L-ABCB10	TAF5L-ABCB10	intergenic_region	TAF5L-ABCB10		-1	n.68854782T>G		-1	-1	-1	-1	-1	-1	0
chr1	68857874	G	A	PASS	synonymous_variant	LOW	ABCB10	ABCB10	transcript	XM_023646278.1	protein_coding	1	c.396G>A	p.Lys132Lys	467	3937	396	2187	132	728	0
chr1	69028644	C	T	PASS	upstream_gene_variant	MODIFIER	CCSAP	CCSAP	transcript	XM_023646324.1	protein_coding	-1	c.-2776C>T		-1	-1	-1	-1	-1	-1	2695
chr1	69028644	C	T	PASS	intergenic_region	MODIFIER	LOC102150161-CCSAP	LOC102150161-CCSAP	intergenic_region	LOC102150161-CCSAP		-1	n.69028644C>T		-1	-1	-1	-1	-1	-1	0
chr1	69070656	G	A	PASS	intron_variant	MODIFIER	RAB4A	RAB4A	transcript	XM_001497955.6	protein_coding	4	c.290+626C>T		-1	-1	-1	-1	-1	-1	0
chr1	69070656	G	A	PASS	intron_variant	MODIFIER	RAB4A	RAB4A	transcript	XM_023646351.1	protein_coding	4	c.290+626C>T		-1	-1	-1	-1	-1	-1	0
chr1	69070656	G	A	PASS	intron_variant	MODIFIER	RAB4A	RAB4A	transcript	XM_014733855.2	protein_coding	3	c.98+626C>T		-1	-1	-1	-1	-1	-1	0
chr1	69070656	G	A	PASS	intron_variant	MODIFIER	RAB4A	RAB4A	transcript	XM_014733856.2	protein_coding	2	c.13+626C>T		-1	-1	-1	-1	-1	-1	0
chr1	69070656	G	A	PASS	intron_variant	MODIFIER	RAB4A	RAB4A	transcript	XM_005602629.3	protein_coding	2	c.13+626C>T		-1	-1	-1	-1	-1	-1	0
chr1	69073006	G	T	PASS	intron_variant	MODIFIER	RAB4A	RAB4A	transcript	XM_001497955.6	protein_coding	3	c.228-1662C>A		-1	-1	-1	-1	-1	-1	0
chr1	69073006	G	T	PASS	intron_variant	MODIFIER	RAB4A	RAB4A	transcript	XM_023646351.1	protein_coding	3	c.228-1662C>A		-1	-1	-1	-1	-1	-1	0
chr1	69073006	G	T	PASS	intron_variant	MODIFIER	RAB4A	RAB4A	transcript	XM_014733855.2	protein_coding	2	c.35+1381C>A		-1	-1	-1	-1	-1	-1	0
chr1	69073006	G	T	PASS	intron_variant	MODIFIER	RAB4A	RAB4A	transcript	XM_014733856.2	protein_coding	1	c.-51+1381C>A		-1	-1	-1	-1	-1	-1	0
chr1	69073006	G	T	PASS	intron_variant	MODIFIER	RAB4A	RAB4A	transcript	XM_005602629.3	protein_coding	1	c.-50-1662C>A		-1	-1	-1	-1	-1	-1	0
chr1	69110377	A	G	PASS	intergenic_region	MODIFIER	RAB4A-RHOU	RAB4A-RHOU	intergenic_region	RAB4A-RHOU		-1	n.69110377A>G		-1	-1	-1	-1	-1	-1	0
chr1	69173436	C	T	PASS	intergenic_region	MODIFIER	RAB4A-RHOU	RAB4A-RHOU	intergenic_region	RAB4A-RHOU		-1	n.69173436C>T		-1	-1	-1	-1	-1	-1	0
chr1	69173813	G	A	PASS	intergenic_region	MODIFIER	RAB4A-RHOU	RAB4A-RHOU	intergenic_region	RAB4A-RHOU		-1	n.69173813G>A		-1	-1	-1	-1	-1	-1	0
chr1	69177449	G	C	PASS	intergenic_region	MODIFIER	RAB4A-RHOU	RAB4A-RHOU	intergenic_region	RAB4A-RHOU		-1	n.69177449G>C		-1	-1	-1	-1	-1	-1	0
chr1	69182219	G	A	PASS	intergenic_region	MODIFIER	RAB4A-RHOU	RAB4A-RHOU	intergenic_region	RAB4A-RHOU		-1	n.69182219G>A		-1	-1	-1	-1	-1	-1	0
chr1	69203222	G	C	PASS	intergenic_region	MODIFIER	RAB4A-RHOU	RAB4A-RHOU	intergenic_region	RAB4A-RHOU		-1	n.69203222G>C		-1	-1	-1	-1	-1	-1	0
chr1	69240900	C	G	PASS	intergenic_region	MODIFIER	RAB4A-RHOU	RAB4A-RHOU	intergenic_region	RAB4A-RHOU		-1	n.69240900C>G		-1	-1	-1	-1	-1	-1	0
chr1	69297010	G	GCAGGCTCTGCTGCTGTCCACCCTCCCTGAACA	PASS	intergenic_region	MODIFIER	RAB4A-RHOU	RAB4A-RHOU	intergenic_region	RAB4A-RHOU		-1	n.69297010_69297011insCAGGCTCTGCTGCTGTCCACCCTCCCTGAACA		-1	-1	-1	-1	-1	-1	0
chr1	69331830	G	A	PASS	intergenic_region	MODIFIER	RAB4A-RHOU	RAB4A-RHOU	intergenic_region	RAB4A-RHOU		-1	n.69331830G>A		-1	-1	-1	-1	-1	-1	0
chr1	69355544	C	CT	PASS	intergenic_region	MODIFIER	RAB4A-RHOU	RAB4A-RHOU	intergenic_region	RAB4A-RHOU		-1	n.69355544_69355545insT		-1	-1	-1	-1	-1	-1	0
chr1	69355549	C	T	PASS	intergenic_region	MODIFIER	RAB4A-RHOU	RAB4A-RHOU	intergenic_region	RAB4A-RHOU		-1	n.69355549C>T		-1	-1	-1	-1	-1	-1	0
chr1	69361802	A	T	PASS	intergenic_region	MODIFIER	RAB4A-RHOU	RAB4A-RHOU	intergenic_region	RAB4A-RHOU		-1	n.69361802A>T		-1	-1	-1	-1	-1	-1	0
chr1	69404691	G	A	PASS	intergenic_region	MODIFIER	RAB4A-RHOU	RAB4A-RHOU	intergenic_region	RAB4A-RHOU		-1	n.69404691G>A		-1	-1	-1	-1	-1	-1	0
chr1	69433754	G	T	PASS	intergenic_region	MODIFIER	RAB4A-RHOU	RAB4A-RHOU	intergenic_region	RAB4A-RHOU		-1	n.69433754G>T		-1	-1	-1	-1	-1	-1	0
chr1	69436239	T	C	PASS	intergenic_region	MODIFIER	RAB4A-RHOU	RAB4A-RHOU	intergenic_region	RAB4A-RHOU		-1	n.69436239T>C		-1	-1	-1	-1	-1	-1	0
chr1	69630545	G	A	PASS	intergenic_region	MODIFIER	LOC111774435-LOC106782212	LOC111774435-LOC106782212	intergenic_region	LOC111774435-LOC106782212		-1	n.69630545G>A		-1	-1	-1	-1	-1	-1	0
chr1	70112780	G	A	PASS	intergenic_region	MODIFIER	LOC102149860-LOC102150586	LOC102149860-LOC102150586	intergenic_region	LOC102149860-LOC102150586		-1	n.70112780G>A		-1	-1	-1	-1	-1	-1	0
chr1	71053945	C	T	PASS	intergenic_region	MODIFIER	ZNF32-ZNF485	ZNF32-ZNF485	intergenic_region	ZNF32-ZNF485		-1	n.71053945C>T		-1	-1	-1	-1	-1	-1	0
chr1	71068927	C	A	PASS	intergenic_region	MODIFIER	ZNF32-ZNF485	ZNF32-ZNF485	intergenic_region	ZNF32-ZNF485		-1	n.71068927C>A		-1	-1	-1	-1	-1	-1	0
chr1	71664619	A	C	PASS	intergenic_region	MODIFIER	RET-LOC111774589	RET-LOC111774589	intergenic_region	RET-LOC111774589		-1	n.71664619A>C		-1	-1	-1	-1	-1	-1	0
chr1	72846634	C	T	PASS	intron_variant	MODIFIER	CHRM3	CHRM3	transcript	XM_023637166.1	protein_coding	1	c.-177-22522G>A		-1	-1	-1	-1	-1	-1	0
chr1	72846634	C	T	PASS	intron_variant	MODIFIER	CHRM3	CHRM3	transcript	XM_023637218.1	protein_coding	1	c.-167-22522G>A		-1	-1	-1	-1	-1	-1	0
chr1	72846634	C	T	PASS	intron_variant	MODIFIER	CHRM3	CHRM3	transcript	XM_023637272.1	protein_coding	1	c.-191-22522G>A		-1	-1	-1	-1	-1	-1	0
chr1	72902894	T	C	PASS	intron_variant	MODIFIER	CHRM3	CHRM3	transcript	XM_023637166.1	protein_coding	1	c.-177-78782A>G		-1	-1	-1	-1	-1	-1	0
chr1	72902894	T	C	PASS	intron_variant	MODIFIER	CHRM3	CHRM3	transcript	XM_023637218.1	protein_coding	1	c.-167-78782A>G		-1	-1	-1	-1	-1	-1	0
chr1	72902894	T	C	PASS	intron_variant	MODIFIER	CHRM3	CHRM3	transcript	XM_023637272.1	protein_coding	1	c.-191-78782A>G		-1	-1	-1	-1	-1	-1	0
chr1	72918057	C	G	PASS	intron_variant	MODIFIER	CHRM3	CHRM3	transcript	XM_023637166.1	protein_coding	1	c.-177-93945G>C		-1	-1	-1	-1	-1	-1	0
chr1	72918057	C	G	PASS	intron_variant	MODIFIER	CHRM3	CHRM3	transcript	XM_023637218.1	protein_coding	1	c.-167-93945G>C		-1	-1	-1	-1	-1	-1	0
chr1	72918057	C	G	PASS	intron_variant	MODIFIER	CHRM3	CHRM3	transcript	XM_023637272.1	protein_coding	1	c.-191-93945G>C		-1	-1	-1	-1	-1	-1	0
chr1	73187951	A	G	PASS	intergenic_region	MODIFIER	CHRM3-LOC100629229	CHRM3-LOC100629229	intergenic_region	CHRM3-LOC100629229		-1	n.73187951A>G		-1	-1	-1	-1	-1	-1	0
chr1	74768662	A	G	PASS	intergenic_region	MODIFIER	LOC100057277-LOC111774612	LOC100057277-LOC111774612	intergenic_region	LOC100057277-LOC111774612		-1	n.74768662A>G		-1	-1	-1	-1	-1	-1	0
chr1	82776775	C	A	PASS	intron_variant	MODIFIER	WDFY4	WDFY4	transcript	XM_014733715.2	protein_coding	12	c.2460-546G>T		-1	-1	-1	-1	-1	-1	0
chr1	82776775	C	A	PASS	intron_variant	MODIFIER	WDFY4	WDFY4	transcript	XM_023648246.1	protein_coding	12	c.2460-546G>T		-1	-1	-1	-1	-1	-1	0
chr1	82776775	C	A	PASS	intron_variant	MODIFIER	WDFY4	WDFY4	transcript	XM_023648250.1	protein_coding	12	c.2460-546G>T		-1	-1	-1	-1	-1	-1	0
chr1	83050572	C	T	PASS	upstream_gene_variant	MODIFIER	LOC111774879	LOC111774879	transcript	XR_002810175.1	pseudogene	-1	n.-2506G>A		-1	-1	-1	-1	-1	-1	2506
chr1	83050572	C	T	PASS	intron_variant	MODIFIER	ARHGAP22	ARHGAP22	transcript	XM_023648277.1	protein_coding	5	c.518-3061C>T		-1	-1	-1	-1	-1	-1	0
chr1	83050572	C	T	PASS	intron_variant	MODIFIER	ARHGAP22	ARHGAP22	transcript	XM_023648280.1	protein_coding	5	c.470-3061C>T		-1	-1	-1	-1	-1	-1	0
chr1	83050572	C	T	PASS	intron_variant	MODIFIER	ARHGAP22	ARHGAP22	transcript	XM_023648279.1	protein_coding	4	c.500-3061C>T		-1	-1	-1	-1	-1	-1	0
chr1	83050572	C	T	PASS	intron_variant	MODIFIER	ARHGAP22	ARHGAP22	transcript	XM_023648281.1	protein_coding	2	c.230-3061C>T		-1	-1	-1	-1	-1	-1	0
chr1	83050572	C	T	PASS	intron_variant	MODIFIER	ARHGAP22	ARHGAP22	transcript	XM_023648285.1	protein_coding	2	c.125-3061C>T		-1	-1	-1	-1	-1	-1	0
chr1	83050572	C	T	PASS	intron_variant	MODIFIER	ARHGAP22	ARHGAP22	transcript	XM_014734052.2	protein_coding	2	c.230-3061C>T		-1	-1	-1	-1	-1	-1	0
chr1	83050572	C	T	PASS	intron_variant	MODIFIER	ARHGAP22	ARHGAP22	transcript	XM_023648283.1	protein_coding	2	c.182-3061C>T		-1	-1	-1	-1	-1	-1	0
chr1	83050572	C	T	PASS	non_coding_transcript_exon_variant	MODIFIER	LOC111774879	LOC111774879	transcript	XR_002810178.1	pseudogene	1	n.10G>A		-1	-1	-1	-1	-1	-1	0
chr1	83050649	T	C	PASS	upstream_gene_variant	MODIFIER	LOC111774879	LOC111774879	transcript	XR_002810178.1	pseudogene	-1	n.-68A>G		-1	-1	-1	-1	-1	-1	68
chr1	83050649	T	C	PASS	upstream_gene_variant	MODIFIER	LOC111774879	LOC111774879	transcript	XR_002810175.1	pseudogene	-1	n.-2583A>G		-1	-1	-1	-1	-1	-1	2583
chr1	83050649	T	C	PASS	intron_variant	MODIFIER	ARHGAP22	ARHGAP22	transcript	XM_023648277.1	protein_coding	5	c.518-2984T>C		-1	-1	-1	-1	-1	-1	0
chr1	83050649	T	C	PASS	intron_variant	MODIFIER	ARHGAP22	ARHGAP22	transcript	XM_023648280.1	protein_coding	5	c.470-2984T>C		-1	-1	-1	-1	-1	-1	0
chr1	83050649	T	C	PASS	intron_variant	MODIFIER	ARHGAP22	ARHGAP22	transcript	XM_023648279.1	protein_coding	4	c.500-2984T>C		-1	-1	-1	-1	-1	-1	0
chr1	83050649	T	C	PASS	intron_variant	MODIFIER	ARHGAP22	ARHGAP22	transcript	XM_023648281.1	protein_coding	2	c.230-2984T>C		-1	-1	-1	-1	-1	-1	0
chr1	83050649	T	C	PASS	intron_variant	MODIFIER	ARHGAP22	ARHGAP22	transcript	XM_023648285.1	protein_coding	2	c.125-2984T>C		-1	-1	-1	-1	-1	-1	0
chr1	83050649	T	C	PASS	intron_variant	MODIFIER	ARHGAP22	ARHGAP22	transcript	XM_014734052.2	protein_coding	2	c.230-2984T>C		-1	-1	-1	-1	-1	-1	0
chr1	83050649	T	C	PASS	intron_variant	MODIFIER	ARHGAP22	ARHGAP22	transcript	XM_023648283.1	protein_coding	2	c.182-2984T>C		-1	-1	-1	-1	-1	-1	0
chr1	83053570	C	A	PASS	upstream_gene_variant	MODIFIER	LOC111774879	LOC111774879	transcript	XR_002810178.1	pseudogene	-1	n.-2989G>T		-1	-1	-1	-1	-1	-1	2989
chr1	83053570	C	A	PASS	intron_variant	MODIFIER	ARHGAP22	ARHGAP22	transcript	XM_023648277.1	protein_coding	5	c.518-63C>A		-1	-1	-1	-1	-1	-1	0
chr1	83053570	C	A	PASS	intron_variant	MODIFIER	ARHGAP22	ARHGAP22	transcript	XM_023648280.1	protein_coding	5	c.470-63C>A		-1	-1	-1	-1	-1	-1	0
chr1	83053570	C	A	PASS	intron_variant	MODIFIER	ARHGAP22	ARHGAP22	transcript	XM_023648279.1	protein_coding	4	c.500-63C>A		-1	-1	-1	-1	-1	-1	0
chr1	83053570	C	A	PASS	intron_variant	MODIFIER	ARHGAP22	ARHGAP22	transcript	XM_023648281.1	protein_coding	2	c.230-63C>A		-1	-1	-1	-1	-1	-1	0
chr1	83053570	C	A	PASS	intron_variant	MODIFIER	ARHGAP22	ARHGAP22	transcript	XM_023648285.1	protein_coding	2	c.125-63C>A		-1	-1	-1	-1	-1	-1	0
chr1	83053570	C	A	PASS	intron_variant	MODIFIER	ARHGAP22	ARHGAP22	transcript	XM_014734052.2	protein_coding	2	c.230-63C>A		-1	-1	-1	-1	-1	-1	0
chr1	83053570	C	A	PASS	intron_variant	MODIFIER	ARHGAP22	ARHGAP22	transcript	XM_023648283.1	protein_coding	2	c.182-63C>A		-1	-1	-1	-1	-1	-1	0
chr1	83053582	C	A	PASS	upstream_gene_variant	MODIFIER	LOC111774879	LOC111774879	transcript	XR_002810178.1	pseudogene	-1	n.-3001G>T		-1	-1	-1	-1	-1	-1	3001
chr1	83053582	C	A	PASS	intron_variant	MODIFIER	ARHGAP22	ARHGAP22	transcript	XM_023648277.1	protein_coding	5	c.518-51C>A		-1	-1	-1	-1	-1	-1	0
chr1	83053582	C	A	PASS	intron_variant	MODIFIER	ARHGAP22	ARHGAP22	transcript	XM_023648280.1	protein_coding	5	c.470-51C>A		-1	-1	-1	-1	-1	-1	0
chr1	83053582	C	A	PASS	intron_variant	MODIFIER	ARHGAP22	ARHGAP22	transcript	XM_023648279.1	protein_coding	4	c.500-51C>A		-1	-1	-1	-1	-1	-1	0
chr1	83053582	C	A	PASS	intron_variant	MODIFIER	ARHGAP22	ARHGAP22	transcript	XM_023648281.1	protein_coding	2	c.230-51C>A		-1	-1	-1	-1	-1	-1	0
chr1	83053582	C	A	PASS	intron_variant	MODIFIER	ARHGAP22	ARHGAP22	transcript	XM_023648285.1	protein_coding	2	c.125-51C>A		-1	-1	-1	-1	-1	-1	0
chr1	83053582	C	A	PASS	intron_variant	MODIFIER	ARHGAP22	ARHGAP22	transcript	XM_014734052.2	protein_coding	2	c.230-51C>A		-1	-1	-1	-1	-1	-1	0
chr1	83053582	C	A	PASS	intron_variant	MODIFIER	ARHGAP22	ARHGAP22	transcript	XM_023648283.1	protein_coding	2	c.182-51C>A		-1	-1	-1	-1	-1	-1	0
chr1	84618934	A	AGGAGGGGCC	PASS	intron_variant	MODIFIER	LDB3	LDB3	transcript	XM_023648676.1	protein_coding	5	c.345-27_345-26insGGCCCCTCC		-1	-1	-1	-1	-1	-1	0
chr1	84618934	A	AGGAGGGGCC	PASS	intron_variant	MODIFIER	LDB3	LDB3	transcript	XM_023648682.1	protein_coding	5	c.345-27_345-26insGGCCCCTCC		-1	-1	-1	-1	-1	-1	0
chr1	84618934	A	AGGAGGGGCC	PASS	intron_variant	MODIFIER	LDB3	LDB3	transcript	XM_023648685.1	protein_coding	5	c.345-27_345-26insGGCCCCTCC		-1	-1	-1	-1	-1	-1	0
chr1	91845295	G	A	PASS	intron_variant	MODIFIER	LOC100067811	LOC100067811	transcript	XM_023649347.1	protein_coding	22	c.2564+867C>T		-1	-1	-1	-1	-1	-1	0
chr1	91845295	G	A	PASS	intron_variant	MODIFIER	LOC100067811	LOC100067811	transcript	XM_023649368.1	protein_coding	15	c.1700+867C>T		-1	-1	-1	-1	-1	-1	0
chr1	91845295	G	A	PASS	intron_variant	MODIFIER	LOC100067811	LOC100067811	transcript	XM_023649353.1	protein_coding	21	c.2357+867C>T		-1	-1	-1	-1	-1	-1	0
chr1	91845295	G	A	PASS	intron_variant	MODIFIER	LOC100067811	LOC100067811	transcript	XM_023649349.1	protein_coding	22	c.2564+867C>T		-1	-1	-1	-1	-1	-1	0
chr1	91845295	G	A	PASS	intron_variant	MODIFIER	LOC100067811	LOC100067811	transcript	XM_023649362.1	protein_coding	22	c.2564+867C>T		-1	-1	-1	-1	-1	-1	0
chr1	98575321	T	C	PASS	intron_variant	MODIFIER	SV2B	SV2B	transcript	XM_023650689.1	protein_coding	10	c.1299-990T>C		-1	-1	-1	-1	-1	-1	0
chr1	98575321	T	C	PASS	intron_variant	MODIFIER	SV2B	SV2B	transcript	XM_023650691.1	protein_coding	8	c.1299-990T>C		-1	-1	-1	-1	-1	-1	0
chr1	98575321	T	C	PASS	intron_variant	MODIFIER	SV2B	SV2B	transcript	XM_023650695.1	protein_coding	10	c.1299-990T>C		-1	-1	-1	-1	-1	-1	0
chr1	98575321	T	C	PASS	intron_variant	MODIFIER	SV2B	SV2B	transcript	XM_023650699.1	protein_coding	9	c.1299-990T>C		-1	-1	-1	-1	-1	-1	0
chr1	98575321	T	C	PASS	intron_variant	MODIFIER	SV2B	SV2B	transcript	XM_023650705.1	protein_coding	11	c.1299-990T>C		-1	-1	-1	-1	-1	-1	0
chr1	98575321	T	C	PASS	intron_variant	MODIFIER	SV2B	SV2B	transcript	XM_023650708.1	protein_coding	9	c.1299-990T>C		-1	-1	-1	-1	-1	-1	0
chr1	98575321	T	C	PASS	intron_variant	MODIFIER	SV2B	SV2B	transcript	XM_023650730.1	protein_coding	10	c.1299-990T>C		-1	-1	-1	-1	-1	-1	0
chr1	98575321	T	C	PASS	intron_variant	MODIFIER	SV2B	SV2B	transcript	XM_023650714.1	protein_coding	8	c.1299-990T>C		-1	-1	-1	-1	-1	-1	0
chr1	98575321	T	C	PASS	intron_variant	MODIFIER	SV2B	SV2B	transcript	XM_023650725.1	protein_coding	9	c.1299-990T>C		-1	-1	-1	-1	-1	-1	0
chr1	98593028	C	CCCA	PASS	intron_variant	MODIFIER	SV2B	SV2B	transcript	XM_023650689.1	protein_coding	12	c.1598-729_1598-728insCCA		-1	-1	-1	-1	-1	-1	0
chr1	98593028	C	CCCA	PASS	intron_variant	MODIFIER	SV2B	SV2B	transcript	XM_023650691.1	protein_coding	10	c.1598-729_1598-728insCCA		-1	-1	-1	-1	-1	-1	0
chr1	98593028	C	CCCA	PASS	intron_variant	MODIFIER	SV2B	SV2B	transcript	XM_023650695.1	protein_coding	12	c.1598-729_1598-728insCCA		-1	-1	-1	-1	-1	-1	0
chr1	98593028	C	CCCA	PASS	intron_variant	MODIFIER	SV2B	SV2B	transcript	XM_023650699.1	protein_coding	11	c.1598-729_1598-728insCCA		-1	-1	-1	-1	-1	-1	0
chr1	98593028	C	CCCA	PASS	intron_variant	MODIFIER	SV2B	SV2B	transcript	XM_023650705.1	protein_coding	13	c.1598-729_1598-728insCCA		-1	-1	-1	-1	-1	-1	0
chr1	98593028	C	CCCA	PASS	intron_variant	MODIFIER	SV2B	SV2B	transcript	XM_023650708.1	protein_coding	11	c.1598-729_1598-728insCCA		-1	-1	-1	-1	-1	-1	0
chr1	98593028	C	CCCA	PASS	intron_variant	MODIFIER	SV2B	SV2B	transcript	XM_023650730.1	protein_coding	12	c.1598-729_1598-728insCCA		-1	-1	-1	-1	-1	-1	0
chr1	98593028	C	CCCA	PASS	intron_variant	MODIFIER	SV2B	SV2B	transcript	XM_023650714.1	protein_coding	10	c.1598-729_1598-728insCCA		-1	-1	-1	-1	-1	-1	0
chr1	98593028	C	CCCA	PASS	intron_variant	MODIFIER	SV2B	SV2B	transcript	XM_023650725.1	protein_coding	11	c.1598-729_1598-728insCCA		-1	-1	-1	-1	-1	-1	0
chr1	101488076	A	AT	PASS	intergenic_region	MODIFIER	LOC111775345-LOC102147712	LOC111775345-LOC102147712	intergenic_region	LOC111775345-LOC102147712		-1	n.101488076_101488077insT		-1	-1	-1	-1	-1	-1	0
chr1	104539335	T	TA	PASS	downstream_gene_variant	MODIFIER	LOC111775377	LOC111775377	transcript	XR_002811036.1	pseudogene	-1	n.*2111_*2112insA		-1	-1	-1	-1	-1	-1	2112
chr1	104539335	T	TA	PASS	intergenic_region	MODIFIER	LOC111775377-FAM169B	LOC111775377-FAM169B	intergenic_region	LOC111775377-FAM169B		-1	n.104539335_104539336insA		-1	-1	-1	-1	-1	-1	0
chr1	104539347	T	A	PASS	downstream_gene_variant	MODIFIER	LOC111775377	LOC111775377	transcript	XR_002811036.1	pseudogene	-1	n.*2123T>A		-1	-1	-1	-1	-1	-1	2123
chr1	104539347	T	A	PASS	intergenic_region	MODIFIER	LOC111775377-FAM169B	LOC111775377-FAM169B	intergenic_region	LOC111775377-FAM169B		-1	n.104539347T>A		-1	-1	-1	-1	-1	-1	0
chr1	106849851	G	T	PASS	intergenic_region	MODIFIER	ASB7-LOC111769676	ASB7-LOC111769676	intergenic_region	ASB7-LOC111769676		-1	n.106849851G>T		-1	-1	-1	-1	-1	-1	0
chr1	106851110	G	C	PASS	intergenic_region	MODIFIER	ASB7-LOC111769676	ASB7-LOC111769676	intergenic_region	ASB7-LOC111769676		-1	n.106851110G>C		-1	-1	-1	-1	-1	-1	0
chr1	106852426	T	A	PASS	intergenic_region	MODIFIER	ASB7-LOC111769676	ASB7-LOC111769676	intergenic_region	ASB7-LOC111769676		-1	n.106852426T>A		-1	-1	-1	-1	-1	-1	0
chr1	106862252	G	GTCTA	PASS	intergenic_region	MODIFIER	ASB7-LOC111769676	ASB7-LOC111769676	intergenic_region	ASB7-LOC111769676		-1	n.106862252_106862253insTCTA		-1	-1	-1	-1	-1	-1	0
chr1	106862900	G	T	PASS	intergenic_region	MODIFIER	ASB7-LOC111769676	ASB7-LOC111769676	intergenic_region	ASB7-LOC111769676		-1	n.106862900G>T		-1	-1	-1	-1	-1	-1	0
chr1	106864454	C	T	PASS	intergenic_region	MODIFIER	ASB7-LOC111769676	ASB7-LOC111769676	intergenic_region	ASB7-LOC111769676		-1	n.106864454C>T		-1	-1	-1	-1	-1	-1	0
chr1	106865588	T	C	PASS	intergenic_region	MODIFIER	ASB7-LOC111769676	ASB7-LOC111769676	intergenic_region	ASB7-LOC111769676		-1	n.106865588T>C		-1	-1	-1	-1	-1	-1	0
chr1	110696679	C	CA	PASS	intergenic_region	MODIFIER	NDN-LOC111775558	NDN-LOC111775558	intergenic_region	NDN-LOC111775558		-1	n.110696679_110696680insA		-1	-1	-1	-1	-1	-1	0
chr1	110995788	G	A	PASS	intergenic_region	MODIFIER	LOC111775558-LOC106782165	LOC111775558-LOC106782165	intergenic_region	LOC111775558-LOC106782165		-1	n.110995788G>A		-1	-1	-1	-1	-1	-1	0
chr1	110999037	G	T	PASS	intergenic_region	MODIFIER	LOC111775558-LOC106782165	LOC111775558-LOC106782165	intergenic_region	LOC111775558-LOC106782165		-1	n.110999037G>T		-1	-1	-1	-1	-1	-1	0
chr1	110999104	C	T	PASS	intergenic_region	MODIFIER	LOC111775558-LOC106782165	LOC111775558-LOC106782165	intergenic_region	LOC111775558-LOC106782165		-1	n.110999104C>T		-1	-1	-1	-1	-1	-1	0
chr1	110999271	AAAAAGG	A,*	PASS	intergenic_region	MODIFIER	LOC111775558-LOC106782165	LOC111775558-LOC106782165	intergenic_region	LOC111775558-LOC106782165		-1	n.110999272_110999277delAAAAGG		-1	-1	-1	-1	-1	-1	0
chr1	110999738	G	T	PASS	intergenic_region	MODIFIER	LOC111775558-LOC106782165	LOC111775558-LOC106782165	intergenic_region	LOC111775558-LOC106782165		-1	n.110999738G>T		-1	-1	-1	-1	-1	-1	0
chr1	111000451	TAGCCTTGACCTGTTCCAA	T	PASS	intergenic_region	MODIFIER	LOC111775558-LOC106782165	LOC111775558-LOC106782165	intergenic_region	LOC111775558-LOC106782165		-1	n.111000452_111000469delAGCCTTGACCTGTTCCAA		-1	-1	-1	-1	-1	-1	0
chr1	111005423	T	C	PASS	intergenic_region	MODIFIER	LOC111775558-LOC106782165	LOC111775558-LOC106782165	intergenic_region	LOC111775558-LOC106782165		-1	n.111005423T>C		-1	-1	-1	-1	-1	-1	0
chr1	111006089	C	G	PASS	intergenic_region	MODIFIER	LOC111775558-LOC106782165	LOC111775558-LOC106782165	intergenic_region	LOC111775558-LOC106782165		-1	n.111006089C>G		-1	-1	-1	-1	-1	-1	0
chr1	111007568	A	G	PASS	intergenic_region	MODIFIER	LOC111775558-LOC106782165	LOC111775558-LOC106782165	intergenic_region	LOC111775558-LOC106782165		-1	n.111007568A>G		-1	-1	-1	-1	-1	-1	0
chr1	111008802	A	C	PASS	intergenic_region	MODIFIER	LOC111775558-LOC106782165	LOC111775558-LOC106782165	intergenic_region	LOC111775558-LOC106782165		-1	n.111008802A>C		-1	-1	-1	-1	-1	-1	0
chr1	111009295	C	T	PASS	intergenic_region	MODIFIER	LOC111775558-LOC106782165	LOC111775558-LOC106782165	intergenic_region	LOC111775558-LOC106782165		-1	n.111009295C>T		-1	-1	-1	-1	-1	-1	0
chr1	111010351	T	A	PASS	intergenic_region	MODIFIER	LOC111775558-LOC106782165	LOC111775558-LOC106782165	intergenic_region	LOC111775558-LOC106782165		-1	n.111010351T>A		-1	-1	-1	-1	-1	-1	0
chr1	111011219	G	A	PASS	intergenic_region	MODIFIER	LOC111775558-LOC106782165	LOC111775558-LOC106782165	intergenic_region	LOC111775558-LOC106782165		-1	n.111011219G>A		-1	-1	-1	-1	-1	-1	0
chr1	111011884	G	A	PASS	intergenic_region	MODIFIER	LOC111775558-LOC106782165	LOC111775558-LOC106782165	intergenic_region	LOC111775558-LOC106782165		-1	n.111011884G>A		-1	-1	-1	-1	-1	-1	0
chr1	111013968	G	T	PASS	intergenic_region	MODIFIER	LOC111775558-LOC106782165	LOC111775558-LOC106782165	intergenic_region	LOC111775558-LOC106782165		-1	n.111013968G>T		-1	-1	-1	-1	-1	-1	0
chr1	111014574	T	TAC	PASS	intergenic_region	MODIFIER	LOC111775558-LOC106782165	LOC111775558-LOC106782165	intergenic_region	LOC111775558-LOC106782165		-1	n.111014574_111014575insAC		-1	-1	-1	-1	-1	-1	0
chr1	111015796	C	G	PASS	intergenic_region	MODIFIER	LOC111775558-LOC106782165	LOC111775558-LOC106782165	intergenic_region	LOC111775558-LOC106782165		-1	n.111015796C>G		-1	-1	-1	-1	-1	-1	0
chr1	111016451	G	A	PASS	intergenic_region	MODIFIER	LOC111775558-LOC106782165	LOC111775558-LOC106782165	intergenic_region	LOC111775558-LOC106782165		-1	n.111016451G>A		-1	-1	-1	-1	-1	-1	0
chr1	111016470	G	A	PASS	intergenic_region	MODIFIER	LOC111775558-LOC106782165	LOC111775558-LOC106782165	intergenic_region	LOC111775558-LOC106782165		-1	n.111016470G>A		-1	-1	-1	-1	-1	-1	0
chr1	111020297	ATTCT	A	PASS	intergenic_region	MODIFIER	LOC111775558-LOC106782165	LOC111775558-LOC106782165	intergenic_region	LOC111775558-LOC106782165		-1	n.111020298_111020301delTTCT		-1	-1	-1	-1	-1	-1	0
chr1	111020402	G	A	PASS	intergenic_region	MODIFIER	LOC111775558-LOC106782165	LOC111775558-LOC106782165	intergenic_region	LOC111775558-LOC106782165		-1	n.111020402G>A		-1	-1	-1	-1	-1	-1	0
chr1	111020897	T	C	PASS	intergenic_region	MODIFIER	LOC111775558-LOC106782165	LOC111775558-LOC106782165	intergenic_region	LOC111775558-LOC106782165		-1	n.111020897T>C		-1	-1	-1	-1	-1	-1	0
chr1	111024095	G	A	PASS	intergenic_region	MODIFIER	LOC111775558-LOC106782165	LOC111775558-LOC106782165	intergenic_region	LOC111775558-LOC106782165		-1	n.111024095G>A		-1	-1	-1	-1	-1	-1	0
chr1	111025501	A	C	PASS	intergenic_region	MODIFIER	LOC111775558-LOC106782165	LOC111775558-LOC106782165	intergenic_region	LOC111775558-LOC106782165		-1	n.111025501A>C		-1	-1	-1	-1	-1	-1	0
chr1	111027520	G	A	PASS	intergenic_region	MODIFIER	LOC111775558-LOC106782165	LOC111775558-LOC106782165	intergenic_region	LOC111775558-LOC106782165		-1	n.111027520G>A		-1	-1	-1	-1	-1	-1	0
chr1	111029166	G	T	PASS	intergenic_region	MODIFIER	LOC111775558-LOC106782165	LOC111775558-LOC106782165	intergenic_region	LOC111775558-LOC106782165		-1	n.111029166G>T		-1	-1	-1	-1	-1	-1	0
chr1	111036590	G	A	PASS	intergenic_region	MODIFIER	LOC111775558-LOC106782165	LOC111775558-LOC106782165	intergenic_region	LOC111775558-LOC106782165		-1	n.111036590G>A		-1	-1	-1	-1	-1	-1	0
chr1	111036602	A	G	PASS	intergenic_region	MODIFIER	LOC111775558-LOC106782165	LOC111775558-LOC106782165	intergenic_region	LOC111775558-LOC106782165		-1	n.111036602A>G		-1	-1	-1	-1	-1	-1	0
chr1	111036994	G	A	PASS	intergenic_region	MODIFIER	LOC111775558-LOC106782165	LOC111775558-LOC106782165	intergenic_region	LOC111775558-LOC106782165		-1	n.111036994G>A		-1	-1	-1	-1	-1	-1	0
chr1	111037628	C	T	PASS	intergenic_region	MODIFIER	LOC111775558-LOC106782165	LOC111775558-LOC106782165	intergenic_region	LOC111775558-LOC106782165		-1	n.111037628C>T		-1	-1	-1	-1	-1	-1	0
chr1	111042595	T	C	PASS	intergenic_region	MODIFIER	LOC111775558-LOC106782165	LOC111775558-LOC106782165	intergenic_region	LOC111775558-LOC106782165		-1	n.111042595T>C		-1	-1	-1	-1	-1	-1	0
chr1	111042859	A	AT	PASS	intergenic_region	MODIFIER	LOC111775558-LOC106782165	LOC111775558-LOC106782165	intergenic_region	LOC111775558-LOC106782165		-1	n.111042859_111042860insT		-1	-1	-1	-1	-1	-1	0
chr1	111043066	GA	G	PASS	intergenic_region	MODIFIER	LOC111775558-LOC106782165	LOC111775558-LOC106782165	intergenic_region	LOC111775558-LOC106782165		-1	n.111043067delA		-1	-1	-1	-1	-1	-1	0
chr1	111043370	C	G	PASS	intergenic_region	MODIFIER	LOC111775558-LOC106782165	LOC111775558-LOC106782165	intergenic_region	LOC111775558-LOC106782165		-1	n.111043370C>G		-1	-1	-1	-1	-1	-1	0
chr1	111045487	G	A	PASS	intergenic_region	MODIFIER	LOC111775558-LOC106782165	LOC111775558-LOC106782165	intergenic_region	LOC111775558-LOC106782165		-1	n.111045487G>A		-1	-1	-1	-1	-1	-1	0
chr1	111047010	A	G	PASS	intergenic_region	MODIFIER	LOC111775558-LOC106782165	LOC111775558-LOC106782165	intergenic_region	LOC111775558-LOC106782165		-1	n.111047010A>G		-1	-1	-1	-1	-1	-1	0
chr1	111047663	A	AT	PASS	intergenic_region	MODIFIER	LOC111775558-LOC106782165	LOC111775558-LOC106782165	intergenic_region	LOC111775558-LOC106782165		-1	n.111047663_111047664insT		-1	-1	-1	-1	-1	-1	0
chr1	111047959	G	A	PASS	intergenic_region	MODIFIER	LOC111775558-LOC106782165	LOC111775558-LOC106782165	intergenic_region	LOC111775558-LOC106782165		-1	n.111047959G>A		-1	-1	-1	-1	-1	-1	0
chr1	111049537	G	A	PASS	intergenic_region	MODIFIER	LOC111775558-LOC106782165	LOC111775558-LOC106782165	intergenic_region	LOC111775558-LOC106782165		-1	n.111049537G>A		-1	-1	-1	-1	-1	-1	0
chr1	111051021	C	T	PASS	intergenic_region	MODIFIER	LOC111775558-LOC106782165	LOC111775558-LOC106782165	intergenic_region	LOC111775558-LOC106782165		-1	n.111051021C>T		-1	-1	-1	-1	-1	-1	0
chr1	111051124	A	G	PASS	intergenic_region	MODIFIER	LOC111775558-LOC106782165	LOC111775558-LOC106782165	intergenic_region	LOC111775558-LOC106782165		-1	n.111051124A>G		-1	-1	-1	-1	-1	-1	0
chr1	111051944	C	A	PASS	intergenic_region	MODIFIER	LOC111775558-LOC106782165	LOC111775558-LOC106782165	intergenic_region	LOC111775558-LOC106782165		-1	n.111051944C>A		-1	-1	-1	-1	-1	-1	0
chr1	111053326	G	A	PASS	intergenic_region	MODIFIER	LOC111775558-LOC106782165	LOC111775558-LOC106782165	intergenic_region	LOC111775558-LOC106782165		-1	n.111053326G>A		-1	-1	-1	-1	-1	-1	0
chr1	111053740	G	A	PASS	intergenic_region	MODIFIER	LOC111775558-LOC106782165	LOC111775558-LOC106782165	intergenic_region	LOC111775558-LOC106782165		-1	n.111053740G>A		-1	-1	-1	-1	-1	-1	0
chr1	111055088	C	T	PASS	intergenic_region	MODIFIER	LOC111775558-LOC106782165	LOC111775558-LOC106782165	intergenic_region	LOC111775558-LOC106782165		-1	n.111055088C>T		-1	-1	-1	-1	-1	-1	0
chr1	111055519	A	G	PASS	intergenic_region	MODIFIER	LOC111775558-LOC106782165	LOC111775558-LOC106782165	intergenic_region	LOC111775558-LOC106782165		-1	n.111055519A>G		-1	-1	-1	-1	-1	-1	0
chr1	111057809	G	C	PASS	intergenic_region	MODIFIER	LOC111775558-LOC106782165	LOC111775558-LOC106782165	intergenic_region	LOC111775558-LOC106782165		-1	n.111057809G>C		-1	-1	-1	-1	-1	-1	0
chr1	111058304	T	C	PASS	intergenic_region	MODIFIER	LOC111775558-LOC106782165	LOC111775558-LOC106782165	intergenic_region	LOC111775558-LOC106782165		-1	n.111058304T>C		-1	-1	-1	-1	-1	-1	0
chr1	111059566	AC	A	PASS	intergenic_region	MODIFIER	LOC111775558-LOC106782165	LOC111775558-LOC106782165	intergenic_region	LOC111775558-LOC106782165		-1	n.111059567delC		-1	-1	-1	-1	-1	-1	0
chr1	111061125	C	T	PASS	intergenic_region	MODIFIER	LOC111775558-LOC106782165	LOC111775558-LOC106782165	intergenic_region	LOC111775558-LOC106782165		-1	n.111061125C>T		-1	-1	-1	-1	-1	-1	0
chr1	111062045	C	A	PASS	intergenic_region	MODIFIER	LOC111775558-LOC106782165	LOC111775558-LOC106782165	intergenic_region	LOC111775558-LOC106782165		-1	n.111062045C>A		-1	-1	-1	-1	-1	-1	0
chr1	111062679	A	G	PASS	intergenic_region	MODIFIER	LOC111775558-LOC106782165	LOC111775558-LOC106782165	intergenic_region	LOC111775558-LOC106782165		-1	n.111062679A>G		-1	-1	-1	-1	-1	-1	0
chr1	111066800	A	T	PASS	intergenic_region	MODIFIER	LOC111775558-LOC106782165	LOC111775558-LOC106782165	intergenic_region	LOC111775558-LOC106782165		-1	n.111066800A>T		-1	-1	-1	-1	-1	-1	0
chr1	111068221	A	G	PASS	intergenic_region	MODIFIER	LOC111775558-LOC106782165	LOC111775558-LOC106782165	intergenic_region	LOC111775558-LOC106782165		-1	n.111068221A>G		-1	-1	-1	-1	-1	-1	0
chr1	111068291	C	G	PASS	intergenic_region	MODIFIER	LOC111775558-LOC106782165	LOC111775558-LOC106782165	intergenic_region	LOC111775558-LOC106782165		-1	n.111068291C>G		-1	-1	-1	-1	-1	-1	0
chr1	111071533	C	T	PASS	intergenic_region	MODIFIER	LOC111775558-LOC106782165	LOC111775558-LOC106782165	intergenic_region	LOC111775558-LOC106782165		-1	n.111071533C>T		-1	-1	-1	-1	-1	-1	0
chr1	111071787	T	G	PASS	intergenic_region	MODIFIER	LOC111775558-LOC106782165	LOC111775558-LOC106782165	intergenic_region	LOC111775558-LOC106782165		-1	n.111071787T>G		-1	-1	-1	-1	-1	-1	0
chr1	111072398	G	A	PASS	intergenic_region	MODIFIER	LOC111775558-LOC106782165	LOC111775558-LOC106782165	intergenic_region	LOC111775558-LOC106782165		-1	n.111072398G>A		-1	-1	-1	-1	-1	-1	0
chr1	111072864	G	A	PASS	intergenic_region	MODIFIER	LOC111775558-LOC106782165	LOC111775558-LOC106782165	intergenic_region	LOC111775558-LOC106782165		-1	n.111072864G>A		-1	-1	-1	-1	-1	-1	0
chr1	111072881	G	T	PASS	intergenic_region	MODIFIER	LOC111775558-LOC106782165	LOC111775558-LOC106782165	intergenic_region	LOC111775558-LOC106782165		-1	n.111072881G>T		-1	-1	-1	-1	-1	-1	0
chr1	111073525	T	C	PASS	intergenic_region	MODIFIER	LOC111775558-LOC106782165	LOC111775558-LOC106782165	intergenic_region	LOC111775558-LOC106782165		-1	n.111073525T>C		-1	-1	-1	-1	-1	-1	0
chr1	111076514	G	A	PASS	intergenic_region	MODIFIER	LOC111775558-LOC106782165	LOC111775558-LOC106782165	intergenic_region	LOC111775558-LOC106782165		-1	n.111076514G>A		-1	-1	-1	-1	-1	-1	0
chr1	111076632	G	C	PASS	intergenic_region	MODIFIER	LOC111775558-LOC106782165	LOC111775558-LOC106782165	intergenic_region	LOC111775558-LOC106782165		-1	n.111076632G>C		-1	-1	-1	-1	-1	-1	0
chr1	111078232	C	A	PASS	intergenic_region	MODIFIER	LOC111775558-LOC106782165	LOC111775558-LOC106782165	intergenic_region	LOC111775558-LOC106782165		-1	n.111078232C>A		-1	-1	-1	-1	-1	-1	0
chr1	111081995	G	T	PASS	intergenic_region	MODIFIER	LOC111775558-LOC106782165	LOC111775558-LOC106782165	intergenic_region	LOC111775558-LOC106782165		-1	n.111081995G>T		-1	-1	-1	-1	-1	-1	0
chr1	111082531	A	G	PASS	intergenic_region	MODIFIER	LOC111775558-LOC106782165	LOC111775558-LOC106782165	intergenic_region	LOC111775558-LOC106782165		-1	n.111082531A>G		-1	-1	-1	-1	-1	-1	0
chr1	111086361	C	T	PASS	intergenic_region	MODIFIER	LOC111775558-LOC106782165	LOC111775558-LOC106782165	intergenic_region	LOC111775558-LOC106782165		-1	n.111086361C>T		-1	-1	-1	-1	-1	-1	0
chr1	111086584	T	G	PASS	intergenic_region	MODIFIER	LOC111775558-LOC106782165	LOC111775558-LOC106782165	intergenic_region	LOC111775558-LOC106782165		-1	n.111086584T>G		-1	-1	-1	-1	-1	-1	0
chr1	111086602	TA	T	PASS	intergenic_region	MODIFIER	LOC111775558-LOC106782165	LOC111775558-LOC106782165	intergenic_region	LOC111775558-LOC106782165		-1	n.111086603delA		-1	-1	-1	-1	-1	-1	0
chr1	111088723	C	G	PASS	intergenic_region	MODIFIER	LOC111775558-LOC106782165	LOC111775558-LOC106782165	intergenic_region	LOC111775558-LOC106782165		-1	n.111088723C>G		-1	-1	-1	-1	-1	-1	0
chr1	111438410	A	T	PASS	missense_variant	MODERATE	LOC102150068	LOC102150068	transcript	XM_023651771.1	protein_coding	3	c.358A>T	p.Ser120Cys	486	1390	358	1011	120	336	0
chr1	111438410	A	T	PASS	missense_variant	MODERATE	LOC102150068	LOC102150068	transcript	XM_023651779.1	protein_coding	6	c.446A>T	p.Glu149Val	876	1665	446	960	149	319	0
chr1	111438410	A	T	PASS	missense_variant	MODERATE	LOC102150068	LOC102150068	transcript	XM_023651786.1	protein_coding	6	c.404A>T	p.Glu135Val	433	1221	404	918	135	305	0
chr1	111438410	A	T	PASS	missense_variant	MODERATE	LOC102150068	LOC102150068	transcript	XM_023651798.1	protein_coding	3	c.358A>T	p.Ser120Cys	501	1288	358	906	120	301	0
chr1	111438410	A	T	PASS	missense_variant	MODERATE	LOC102150068	LOC102150068	transcript	XM_023651854.1	protein_coding	3	c.358A>T	p.Ser120Cys	499	933	358	777	120	258	0
chr1	111438410	A	T	PASS	missense_variant	MODERATE	LOC102150068	LOC102150068	transcript	XM_023651837.1	protein_coding	3	c.358A>T	p.Ser120Cys	493	1273	358	876	120	291	0
chr1	111438410	A	T	PASS	missense_variant	MODERATE	LOC102150068	LOC102150068	transcript	XM_023651775.1	protein_coding	4	c.497A>T	p.Glu166Val	625	1390	497	1011	166	336	0
chr1	111438410	A	T	PASS	missense_variant	MODERATE	LOC102150068	LOC102150068	transcript	XM_023651793.1	protein_coding	3	c.358A>T	p.Ser120Cys	484	1053	358	912	120	303	0
chr1	111438410	A	T	PASS	missense_variant	MODERATE	LOC102150068	LOC102150068	transcript	XM_023651807.1	protein_coding	3	c.358A>T	p.Ser120Cys	484	1044	358	903	120	300	0
chr1	111438410	A	T	PASS	missense_variant	MODERATE	LOC102150068	LOC102150068	transcript	XM_023651817.1	protein_coding	4	c.497A>T	p.Glu166Val	611	1049	497	888	166	295	0
chr1	111438410	A	T	PASS	missense_variant	MODERATE	LOC102150068	LOC102150068	transcript	XM_023651841.1	protein_coding	4	c.329A>T	p.Glu110Val	485	1255	329	843	110	280	0
chr1	111438410	A	T	PASS	synonymous_variant	LOW	LOC102150068	LOC102150068	transcript	XM_023651879.1	protein_coding	7	c.585A>T	p.Arg195Arg	600	777	585	702	195	233	0
chr1	111438410	A	T	PASS	synonymous_variant	LOW	LOC102150068	LOC102150068	transcript	XM_023651864.1	protein_coding	7	c.585A>T	p.Arg195Arg	600	810	585	702	195	233	0
chr1	111438410	A	T	PASS	synonymous_variant	LOW	LOC102150068	LOC102150068	transcript	XM_023651875.1	protein_coding	7	c.585A>T	p.Arg195Arg	600	810	585	702	195	233	0
chr1	111438410	A	T	PASS	upstream_gene_variant	MODIFIER	LOC111769711	LOC111769711	transcript	XR_002802514.1	snoRNA	-1	n.-350A>T		-1	-1	-1	-1	-1	-1	350
chr1	111438410	A	T	PASS	upstream_gene_variant	MODIFIER	LOC111769701	LOC111769701	transcript	XR_002802495.1	snoRNA	-1	n.-2226A>T		-1	-1	-1	-1	-1	-1	2226
chr1	111438410	A	T	PASS	upstream_gene_variant	MODIFIER	LOC111769710	LOC111769710	transcript	XR_002802511.1	snoRNA	-1	n.-4051A>T		-1	-1	-1	-1	-1	-1	4051
chr1	111438410	A	T	PASS	downstream_gene_variant	MODIFIER	LOC111769700	LOC111769700	transcript	XR_002802494.1	snoRNA	-1	n.*2295A>T		-1	-1	-1	-1	-1	-1	2295
chr1	111438410	A	T	PASS	intron_variant	MODIFIER	LOC102150068	LOC102150068	transcript	XR_002811300.1	pseudogene	6	n.588-1833A>T		-1	-1	-1	-1	-1	-1	0
chr1	111438410	A	T	PASS	non_coding_transcript_exon_variant	MODIFIER	LOC102150068	LOC102150068	transcript	XR_002811299.1	pseudogene	7	n.600A>T		-1	-1	-1	-1	-1	-1	0
chr1	111438410	A	T	PASS	non_coding_transcript_exon_variant	MODIFIER	LOC102150068	LOC102150068	transcript	XR_002811279.1	pseudogene	3	n.501A>T		-1	-1	-1	-1	-1	-1	0
chr1	111438410	A	T	PASS	non_coding_transcript_exon_variant	MODIFIER	LOC102150068	LOC102150068	transcript	XR_002811277.1	pseudogene	3	n.501A>T		-1	-1	-1	-1	-1	-1	0
chr1	111438410	A	T	PASS	non_coding_transcript_exon_variant	MODIFIER	LOC102150068	LOC102150068	transcript	XR_002811287.1	pseudogene	3	n.485A>T		-1	-1	-1	-1	-1	-1	0
chr1	111438410	A	T	PASS	non_coding_transcript_exon_variant	MODIFIER	LOC102150068	LOC102150068	transcript	XR_002811285.1	pseudogene	4	n.617A>T		-1	-1	-1	-1	-1	-1	0
chr1	111438410	A	T	PASS	non_coding_transcript_exon_variant	MODIFIER	LOC102150068	LOC102150068	transcript	XR_002811273.1	pseudogene	4	n.612A>T		-1	-1	-1	-1	-1	-1	0
chr1	111438410	A	T	PASS	non_coding_transcript_exon_variant	MODIFIER	LOC102150068	LOC102150068	transcript	XR_002811274.1	pseudogene	4	n.612A>T		-1	-1	-1	-1	-1	-1	0
chr1	120139084	G	A	PASS	intergenic_region	MODIFIER	LOC100051534-CYP1A1	LOC100051534-CYP1A1	intergenic_region	LOC100051534-CYP1A1		-1	n.120139084G>A		-1	-1	-1	-1	-1	-1	0
chr1	120263263	C	A	PASS	intron_variant	MODIFIER	CLK3	CLK3	transcript	XM_023653690.1	protein_coding	1	c.12+33G>T		-1	-1	-1	-1	-1	-1	0
chr1	120745664	A	C	PASS	missense_variant	MODERATE	STOML1	STOML1	transcript	XM_023653903.1	protein_coding	1	c.31A>C	p.Met11Leu	148	2043	31	1206	11	401	0
chr1	120745664	A	C	PASS	missense_variant	MODERATE	STOML1	STOML1	transcript	XM_023653907.1	protein_coding	1	c.31A>C	p.Met11Leu	149	2041	31	1203	11	400	0
chr1	120745664	A	C	PASS	upstream_gene_variant	MODIFIER	PML	PML	transcript	XM_001493244.4	protein_coding	-1	c.-2566T>G		-1	-1	-1	-1	-1	-1	2445
chr1	120745664	A	C	PASS	upstream_gene_variant	MODIFIER	PML	PML	transcript	XM_023653834.1	protein_coding	-1	c.-2566T>G		-1	-1	-1	-1	-1	-1	2445
chr1	120745664	A	C	PASS	upstream_gene_variant	MODIFIER	PML	PML	transcript	XM_023653841.1	protein_coding	-1	c.-2566T>G		-1	-1	-1	-1	-1	-1	2445
chr1	120745664	A	C	PASS	upstream_gene_variant	MODIFIER	PML	PML	transcript	XM_023653859.1	protein_coding	-1	c.-2566T>G		-1	-1	-1	-1	-1	-1	2445
chr1	120745664	A	C	PASS	upstream_gene_variant	MODIFIER	PML	PML	transcript	XM_005602935.3	protein_coding	-1	c.-2566T>G		-1	-1	-1	-1	-1	-1	2445
chr1	120745664	A	C	PASS	upstream_gene_variant	MODIFIER	PML	PML	transcript	XM_023653863.1	protein_coding	-1	c.-2566T>G		-1	-1	-1	-1	-1	-1	2445
chr1	120745664	A	C	PASS	upstream_gene_variant	MODIFIER	PML	PML	transcript	XM_014733730.2	protein_coding	-1	c.-2566T>G		-1	-1	-1	-1	-1	-1	2446
chr1	120745664	A	C	PASS	upstream_gene_variant	MODIFIER	PML	PML	transcript	XM_023653875.1	protein_coding	-1	c.-2566T>G		-1	-1	-1	-1	-1	-1	2445
chr1	120745664	A	C	PASS	upstream_gene_variant	MODIFIER	PML	PML	transcript	XM_005602932.3	protein_coding	-1	c.-2566T>G		-1	-1	-1	-1	-1	-1	2445
chr1	120745664	A	C	PASS	upstream_gene_variant	MODIFIER	PML	PML	transcript	XM_023653830.1	protein_coding	-1	c.-2566T>G		-1	-1	-1	-1	-1	-1	2444
chr1	120745664	A	C	PASS	upstream_gene_variant	MODIFIER	PML	PML	transcript	XM_005602934.3	protein_coding	-1	c.-2566T>G		-1	-1	-1	-1	-1	-1	2445
chr1	120745664	A	C	PASS	upstream_gene_variant	MODIFIER	PML	PML	transcript	XM_023653849.1	protein_coding	-1	c.-2566T>G		-1	-1	-1	-1	-1	-1	2445
chr1	120745664	A	C	PASS	upstream_gene_variant	MODIFIER	PML	PML	transcript	XM_014733731.2	protein_coding	-1	c.-2566T>G		-1	-1	-1	-1	-1	-1	2446
chr1	120745664	A	C	PASS	upstream_gene_variant	MODIFIER	PML	PML	transcript	XM_023653885.1	protein_coding	-1	c.-2566T>G		-1	-1	-1	-1	-1	-1	2445
chr1	120745664	A	C	PASS	upstream_gene_variant	MODIFIER	PML	PML	transcript	XM_014733729.2	protein_coding	-1	c.-2566T>G		-1	-1	-1	-1	-1	-1	2446
chr1	120745664	A	C	PASS	upstream_gene_variant	MODIFIER	PML	PML	transcript	XM_023653867.1	protein_coding	-1	c.-2566T>G		-1	-1	-1	-1	-1	-1	2445
chr1	120745664	A	C	PASS	upstream_gene_variant	MODIFIER	STOML1	STOML1	transcript	XM_023653934.1	protein_coding	-1	c.-1071A>C		-1	-1	-1	-1	-1	-1	1026
chr1	120745664	A	C	PASS	intron_variant	MODIFIER	STOML1	STOML1	transcript	XM_023653940.1	protein_coding	1	c.-129+346A>C		-1	-1	-1	-1	-1	-1	0
chr1	120745664	A	C	PASS	intron_variant	MODIFIER	STOML1	STOML1	transcript	XM_001494223.6	protein_coding	1	c.133+164A>C		-1	-1	-1	-1	-1	-1	0
chr1	120745664	A	C	PASS	intron_variant	MODIFIER	STOML1	STOML1	transcript	XM_005602940.3	protein_coding	1	c.133+164A>C		-1	-1	-1	-1	-1	-1	0
chr1	120745664	A	C	PASS	intron_variant	MODIFIER	STOML1	STOML1	transcript	XM_005602941.3	protein_coding	1	c.-66+164A>C		-1	-1	-1	-1	-1	-1	0
chr1	120745664	A	C	PASS	intron_variant	MODIFIER	STOML1	STOML1	transcript	XM_023653926.1	protein_coding	1	c.-66+164A>C		-1	-1	-1	-1	-1	-1	0
chr1	121340611	A	AG	PASS	downstream_gene_variant	MODIFIER	NEO1	NEO1	transcript	XM_023654093.1	protein_coding	-1	c.*2605_*2606insC		-1	-1	-1	-1	-1	-1	1773
chr1	121340611	A	AG	PASS	intron_variant	MODIFIER	NEO1	NEO1	transcript	XM_023654054.1	protein_coding	26	c.3961+1324_3961+1325insC		-1	-1	-1	-1	-1	-1	0
chr1	121340611	A	AG	PASS	intron_variant	MODIFIER	NEO1	NEO1	transcript	XM_023654073.1	protein_coding	25	c.3880+1324_3880+1325insC		-1	-1	-1	-1	-1	-1	0
chr1	121340611	A	AG	PASS	intron_variant	MODIFIER	NEO1	NEO1	transcript	XM_023654076.1	protein_coding	25	c.3868+1324_3868+1325insC		-1	-1	-1	-1	-1	-1	0
chr1	121340611	A	AG	PASS	intron_variant	MODIFIER	NEO1	NEO1	transcript	XM_023654058.1	protein_coding	25	c.3928+1324_3928+1325insC		-1	-1	-1	-1	-1	-1	0
chr1	121340611	A	AG	PASS	intron_variant	MODIFIER	NEO1	NEO1	transcript	XM_023654061.1	protein_coding	26	c.3913+1324_3913+1325insC		-1	-1	-1	-1	-1	-1	0
chr1	121340611	A	AG	PASS	intron_variant	MODIFIER	NEO1	NEO1	transcript	XM_023654068.1	protein_coding	26	c.3901+1324_3901+1325insC		-1	-1	-1	-1	-1	-1	0
chr1	121340611	A	AG	PASS	intron_variant	MODIFIER	NEO1	NEO1	transcript	XM_023654078.1	protein_coding	25	c.3853+1324_3853+1325insC		-1	-1	-1	-1	-1	-1	0
chr1	121340611	A	AG	PASS	intron_variant	MODIFIER	NEO1	NEO1	transcript	XM_023654080.1	protein_coding	25	c.3850+1324_3850+1325insC		-1	-1	-1	-1	-1	-1	0
chr1	121340611	A	AG	PASS	intron_variant	MODIFIER	NEO1	NEO1	transcript	XM_023654083.1	protein_coding	25	c.3803-2946_3803-2945insC		-1	-1	-1	-1	-1	-1	0
chr1	121340611	A	AG	PASS	intron_variant	MODIFIER	NEO1	NEO1	transcript	XM_023654089.1	protein_coding	25	c.3743-2946_3743-2945insC		-1	-1	-1	-1	-1	-1	0
chr1	123332262	T	G	PASS	intron_variant	MODIFIER	LRRC49	LRRC49	transcript	XM_005602958.3	protein_coding	9	c.971+15553A>C		-1	-1	-1	-1	-1	-1	0
chr1	123332262	T	G	PASS	intron_variant	MODIFIER	LRRC49	LRRC49	transcript	XM_023654519.1	protein_coding	10	c.689+15553A>C		-1	-1	-1	-1	-1	-1	0
chr1	123332262	T	G	PASS	intron_variant	MODIFIER	LRRC49	LRRC49	transcript	XM_023654529.1	protein_coding	9	c.689+15553A>C		-1	-1	-1	-1	-1	-1	0
chr1	123332262	T	G	PASS	intron_variant	MODIFIER	LRRC49	LRRC49	transcript	XM_001495228.5	protein_coding	8	c.773+15553A>C		-1	-1	-1	-1	-1	-1	0
chr1	123332262	T	G	PASS	intron_variant	MODIFIER	LRRC49	LRRC49	transcript	XM_023654511.1	protein_coding	8	c.827+15553A>C		-1	-1	-1	-1	-1	-1	0
chr1	128031674	G	GGGGT	PASS	intron_variant	MODIFIER	SLC24A1	SLC24A1	transcript	XM_023655167.1	protein_coding	2	c.2002+570_2002+571insACCC		-1	-1	-1	-1	-1	-1	0
chr1	129799108	G	C	PASS	intron_variant	MODIFIER	FBXL22	FBXL22	transcript	XM_014733553.2	protein_coding	1	c.489-333C>G		-1	-1	-1	-1	-1	-1	0
chr1	129799108	G	C	PASS	intron_variant	MODIFIER	FBXL22	FBXL22	transcript	XM_023616056.1	protein_coding	2	c.489-333C>G		-1	-1	-1	-1	-1	-1	0
chr1	129799108	G	C	PASS	intron_variant	MODIFIER	FBXL22	FBXL22	transcript	XR_002799233.1	pseudogene	1	n.2726-333C>G		-1	-1	-1	-1	-1	-1	0
chr1	129799108	G	C	PASS	intron_variant	MODIFIER	FBXL22	FBXL22	transcript	XR_002799234.1	pseudogene	1	n.2726-333C>G		-1	-1	-1	-1	-1	-1	0
chr1	136589072	AG	A	PASS	intron_variant	MODIFIER	DNAAF4	DNAAF4	transcript	XM_014734035.2	protein_coding	4	c.638-9726delG		-1	-1	-1	-1	-1	-1	0
chr1	136589072	AG	A	PASS	intron_variant	MODIFIER	DNAAF4	DNAAF4	transcript	XM_014734036.2	protein_coding	4	c.638-9726delG		-1	-1	-1	-1	-1	-1	0
chr1	136589175	C	T	PASS	intron_variant	MODIFIER	DNAAF4	DNAAF4	transcript	XM_014734035.2	protein_coding	4	c.638-9624C>T		-1	-1	-1	-1	-1	-1	0
chr1	136589175	C	T	PASS	intron_variant	MODIFIER	DNAAF4	DNAAF4	transcript	XM_014734036.2	protein_coding	4	c.638-9624C>T		-1	-1	-1	-1	-1	-1	0
chr1	136699348	T	A	PASS	intron_variant	MODIFIER	PIGB	PIGB	transcript	XM_005603035.3	protein_coding	8	c.1028+216A>T		-1	-1	-1	-1	-1	-1	0
chr1	136699348	T	A	PASS	intron_variant	MODIFIER	PIGB	PIGB	transcript	XM_023616978.1	protein_coding	7	c.923+216A>T		-1	-1	-1	-1	-1	-1	0
chr1	136699348	T	A	PASS	intron_variant	MODIFIER	PIGB	PIGB	transcript	XM_023616986.1	protein_coding	6	c.765-443A>T		-1	-1	-1	-1	-1	-1	0
chr1	145206232	G	A	PASS	intergenic_region	MODIFIER	LOC100070433-SQOR	LOC100070433-SQOR	intergenic_region	LOC100070433-SQOR		-1	n.145206232G>A		-1	-1	-1	-1	-1	-1	0
chr1	145264265	G	C	PASS	intergenic_region	MODIFIER	LOC100070433-SQOR	LOC100070433-SQOR	intergenic_region	LOC100070433-SQOR		-1	n.145264265G>C		-1	-1	-1	-1	-1	-1	0
chr1	145575962	G	GCCCGCCCGC	PASS	intron_variant	MODIFIER	LOC111767933	LOC111767933	transcript	XR_002799905.1	pseudogene	1	n.911-627_911-626insCCCGCCCGC		-1	-1	-1	-1	-1	-1	0
chr1	145575962	G	GCCCGCCCGC	PASS	intron_variant	MODIFIER	LOC111767933	LOC111767933	transcript	XR_002799906.1	pseudogene	1	n.911-637_911-636insCCCGCCCGC		-1	-1	-1	-1	-1	-1	0
chr1	147030481	C	A	PASS	upstream_gene_variant	MODIFIER	ZSCAN29	ZSCAN29	transcript	XM_005603086.3	protein_coding	-1	c.-1179C>A		-1	-1	-1	-1	-1	-1	526
chr1	147030481	C	A	PASS	upstream_gene_variant	MODIFIER	ZSCAN29	ZSCAN29	transcript	XM_005603087.3	protein_coding	-1	c.-855C>A		-1	-1	-1	-1	-1	-1	526
chr1	147030481	C	A	PASS	upstream_gene_variant	MODIFIER	ZSCAN29	ZSCAN29	transcript	XM_005603088.3	protein_coding	-1	c.-1733C>A		-1	-1	-1	-1	-1	-1	526
chr1	147030481	C	A	PASS	upstream_gene_variant	MODIFIER	ZSCAN29	ZSCAN29	transcript	XM_005603089.3	protein_coding	-1	c.-1733C>A		-1	-1	-1	-1	-1	-1	526
chr1	147030481	C	A	PASS	upstream_gene_variant	MODIFIER	ZSCAN29	ZSCAN29	transcript	XM_023618884.1	protein_coding	-1	c.-1172C>A		-1	-1	-1	-1	-1	-1	526
chr1	147030481	C	A	PASS	upstream_gene_variant	MODIFIER	ZSCAN29	ZSCAN29	transcript	XM_023618898.1	protein_coding	-1	c.-1733C>A		-1	-1	-1	-1	-1	-1	526
chr1	147030481	C	A	PASS	upstream_gene_variant	MODIFIER	ZSCAN29	ZSCAN29	transcript	XM_005603090.3	protein_coding	-1	c.-1975C>A		-1	-1	-1	-1	-1	-1	1848
chr1	147030481	C	A	PASS	upstream_gene_variant	MODIFIER	ZSCAN29	ZSCAN29	transcript	XM_005603092.3	protein_coding	-1	c.-1975C>A		-1	-1	-1	-1	-1	-1	1848
chr1	147030481	C	A	PASS	upstream_gene_variant	MODIFIER	ZSCAN29	ZSCAN29	transcript	XM_023618931.1	protein_coding	-1	c.-1975C>A		-1	-1	-1	-1	-1	-1	1848
chr1	147030481	C	A	PASS	intron_variant	MODIFIER	TUBGCP4	TUBGCP4	transcript	XM_001503141.5	protein_coding	1	c.78+211G>T		-1	-1	-1	-1	-1	-1	0
chr1	147503218	C	T	PASS	intron_variant	MODIFIER	TTBK2	TTBK2	transcript	XM_001503219.5	protein_coding	1	c.-67-6360C>T		-1	-1	-1	-1	-1	-1	0
chr1	147503218	C	T	PASS	intron_variant	MODIFIER	TTBK2	TTBK2	transcript	XM_023619122.1	protein_coding	2	c.-67-6360C>T		-1	-1	-1	-1	-1	-1	0
chr1	147503218	C	T	PASS	intron_variant	MODIFIER	TTBK2	TTBK2	transcript	XM_023619126.1	protein_coding	2	c.-67-6360C>T		-1	-1	-1	-1	-1	-1	0
chr1	147503218	C	T	PASS	intron_variant	MODIFIER	TTBK2	TTBK2	transcript	XM_023619132.1	protein_coding	1	c.-67-6360C>T		-1	-1	-1	-1	-1	-1	0
chr1	147629025	T	A	PASS	intron_variant	MODIFIER	CDAN1	CDAN1	transcript	XM_023619100.1	protein_coding	14	c.2186+90T>A		-1	-1	-1	-1	-1	-1	0
chr1	147629025	T	A	PASS	intron_variant	MODIFIER	CDAN1	CDAN1	transcript	XM_023619103.1	protein_coding	14	c.2186+90T>A		-1	-1	-1	-1	-1	-1	0
chr1	147629025	T	A	PASS	intron_variant	MODIFIER	CDAN1	CDAN1	transcript	XM_023619086.1	protein_coding	14	c.2183+90T>A		-1	-1	-1	-1	-1	-1	0
chr1	147629025	T	A	PASS	intron_variant	MODIFIER	CDAN1	CDAN1	transcript	XM_023619093.1	protein_coding	14	c.2186+90T>A		-1	-1	-1	-1	-1	-1	0
chr1	147629025	T	A	PASS	intron_variant	MODIFIER	CDAN1	CDAN1	transcript	XM_023619109.1	protein_coding	14	c.1574+90T>A		-1	-1	-1	-1	-1	-1	0
chr1	147629027	C	T	PASS	intron_variant	MODIFIER	CDAN1	CDAN1	transcript	XM_023619100.1	protein_coding	14	c.2186+92C>T		-1	-1	-1	-1	-1	-1	0
chr1	147629027	C	T	PASS	intron_variant	MODIFIER	CDAN1	CDAN1	transcript	XM_023619103.1	protein_coding	14	c.2186+92C>T		-1	-1	-1	-1	-1	-1	0
chr1	147629027	C	T	PASS	intron_variant	MODIFIER	CDAN1	CDAN1	transcript	XM_023619086.1	protein_coding	14	c.2183+92C>T		-1	-1	-1	-1	-1	-1	0
chr1	147629027	C	T	PASS	intron_variant	MODIFIER	CDAN1	CDAN1	transcript	XM_023619093.1	protein_coding	14	c.2186+92C>T		-1	-1	-1	-1	-1	-1	0
chr1	147629027	C	T	PASS	intron_variant	MODIFIER	CDAN1	CDAN1	transcript	XM_023619109.1	protein_coding	14	c.1574+92C>T		-1	-1	-1	-1	-1	-1	0
chr1	147669634	A	G	PASS	intron_variant	MODIFIER	STARD9	STARD9	transcript	XM_005603100.3	protein_coding	21	c.2074+73T>C		-1	-1	-1	-1	-1	-1	0
chr1	147669634	A	G	PASS	intron_variant	MODIFIER	STARD9	STARD9	transcript	XM_014733680.2	protein_coding	20	c.1957+73T>C		-1	-1	-1	-1	-1	-1	0
chr1	147669634	A	G	PASS	intron_variant	MODIFIER	STARD9	STARD9	transcript	XM_023619075.1	protein_coding	21	c.2074+73T>C		-1	-1	-1	-1	-1	-1	0
chr1	147671490	TG	T	PASS	intron_variant	MODIFIER	STARD9	STARD9	transcript	XM_005603100.3	protein_coding	20	c.1884-1594delC		-1	-1	-1	-1	-1	-1	0
chr1	147671490	TG	T	PASS	intron_variant	MODIFIER	STARD9	STARD9	transcript	XM_014733680.2	protein_coding	19	c.1767-1594delC		-1	-1	-1	-1	-1	-1	0
chr1	147671490	TG	T	PASS	intron_variant	MODIFIER	STARD9	STARD9	transcript	XM_023619075.1	protein_coding	20	c.1884-1594delC		-1	-1	-1	-1	-1	-1	0
chr1	147671493	C	G	PASS	intron_variant	MODIFIER	STARD9	STARD9	transcript	XM_005603100.3	protein_coding	20	c.1884-1596G>C		-1	-1	-1	-1	-1	-1	0
chr1	147671493	C	G	PASS	intron_variant	MODIFIER	STARD9	STARD9	transcript	XM_014733680.2	protein_coding	19	c.1767-1596G>C		-1	-1	-1	-1	-1	-1	0
chr1	147671493	C	G	PASS	intron_variant	MODIFIER	STARD9	STARD9	transcript	XM_023619075.1	protein_coding	20	c.1884-1596G>C		-1	-1	-1	-1	-1	-1	0
chr1	147671495	C	CA	PASS	intron_variant	MODIFIER	STARD9	STARD9	transcript	XM_005603100.3	protein_coding	20	c.1884-1599_1884-1598insT		-1	-1	-1	-1	-1	-1	0
chr1	147671495	C	CA	PASS	intron_variant	MODIFIER	STARD9	STARD9	transcript	XM_014733680.2	protein_coding	19	c.1767-1599_1767-1598insT		-1	-1	-1	-1	-1	-1	0
chr1	147671495	C	CA	PASS	intron_variant	MODIFIER	STARD9	STARD9	transcript	XM_023619075.1	protein_coding	20	c.1884-1599_1884-1598insT		-1	-1	-1	-1	-1	-1	0
chr1	147671503	A	G	PASS	intron_variant	MODIFIER	STARD9	STARD9	transcript	XM_005603100.3	protein_coding	20	c.1884-1606T>C		-1	-1	-1	-1	-1	-1	0
chr1	147671503	A	G	PASS	intron_variant	MODIFIER	STARD9	STARD9	transcript	XM_014733680.2	protein_coding	19	c.1767-1606T>C		-1	-1	-1	-1	-1	-1	0
chr1	147671503	A	G	PASS	intron_variant	MODIFIER	STARD9	STARD9	transcript	XM_023619075.1	protein_coding	20	c.1884-1606T>C		-1	-1	-1	-1	-1	-1	0
chr1	147677435	T	C	PASS	intron_variant	MODIFIER	STARD9	STARD9	transcript	XM_005603100.3	protein_coding	16	c.1507-1237A>G		-1	-1	-1	-1	-1	-1	0
chr1	147677435	T	C	PASS	intron_variant	MODIFIER	STARD9	STARD9	transcript	XM_014733680.2	protein_coding	15	c.1390-1237A>G		-1	-1	-1	-1	-1	-1	0
chr1	147677435	T	C	PASS	intron_variant	MODIFIER	STARD9	STARD9	transcript	XM_023619075.1	protein_coding	16	c.1507-1237A>G		-1	-1	-1	-1	-1	-1	0
chr1	147677445	T	C	PASS	intron_variant	MODIFIER	STARD9	STARD9	transcript	XM_005603100.3	protein_coding	16	c.1507-1247A>G		-1	-1	-1	-1	-1	-1	0
chr1	147677445	T	C	PASS	intron_variant	MODIFIER	STARD9	STARD9	transcript	XM_014733680.2	protein_coding	15	c.1390-1247A>G		-1	-1	-1	-1	-1	-1	0
chr1	147677445	T	C	PASS	intron_variant	MODIFIER	STARD9	STARD9	transcript	XM_023619075.1	protein_coding	16	c.1507-1247A>G		-1	-1	-1	-1	-1	-1	0
chr1	147678160	G	A	PASS	intron_variant	MODIFIER	STARD9	STARD9	transcript	XM_005603100.3	protein_coding	16	c.1506+1562C>T		-1	-1	-1	-1	-1	-1	0
chr1	147678160	G	A	PASS	intron_variant	MODIFIER	STARD9	STARD9	transcript	XM_014733680.2	protein_coding	15	c.1389+1562C>T		-1	-1	-1	-1	-1	-1	0
chr1	147678160	G	A	PASS	intron_variant	MODIFIER	STARD9	STARD9	transcript	XM_023619075.1	protein_coding	16	c.1506+1562C>T		-1	-1	-1	-1	-1	-1	0
chr1	163638106	G	A	PASS	intragenic_variant	MODIFIER	LOC102148308	LOC102148308	gene_variant	LOC102148308		-1	n.163638106G>A		-1	-1	-1	-1	-1	-1	0
chr1	163954609	G	T	PASS	upstream_gene_variant	MODIFIER	TGM1	TGM1	transcript	XM_001489165.4	protein_coding	-1	c.-143C>A		-1	-1	-1	-1	-1	-1	34
chr1	163954609	G	T	PASS	downstream_gene_variant	MODIFIER	RABGGTA	RABGGTA	transcript	XM_005603250.3	protein_coding	-1	c.*2493C>A		-1	-1	-1	-1	-1	-1	1989
chr1	163954609	G	T	PASS	downstream_gene_variant	MODIFIER	RABGGTA	RABGGTA	transcript	XM_005603251.3	protein_coding	-1	c.*2493C>A		-1	-1	-1	-1	-1	-1	1989
chr1	163954609	G	T	PASS	downstream_gene_variant	MODIFIER	RABGGTA	RABGGTA	transcript	XR_289028.3	pseudogene	-1	n.*2489C>A		-1	-1	-1	-1	-1	-1	2489
chr1	163954609	G	T	PASS	intergenic_region	MODIFIER	TGM1-RABGGTA	TGM1-RABGGTA	intergenic_region	TGM1-RABGGTA		-1	n.163954609G>T		-1	-1	-1	-1	-1	-1	0
chr1	164582437	A	G	PASS	intergenic_region	MODIFIER	LOC100147522-LOC111769001	LOC100147522-LOC111769001	intergenic_region	LOC100147522-LOC111769001		-1	n.164582437A>G		-1	-1	-1	-1	-1	-1	0
chr1	164633924	A	C	PASS	intergenic_region	MODIFIER	LOC100147522-LOC111769001	LOC100147522-LOC111769001	intergenic_region	LOC100147522-LOC111769001		-1	n.164633924A>C		-1	-1	-1	-1	-1	-1	0
chr1	164646080	G	C	PASS	intergenic_region	MODIFIER	LOC100147522-LOC111769001	LOC100147522-LOC111769001	intergenic_region	LOC100147522-LOC111769001		-1	n.164646080G>C		-1	-1	-1	-1	-1	-1	0
chr1	164663797	C	A	PASS	downstream_gene_variant	MODIFIER	LOC102150071	LOC102150071	transcript	XR_001379152.2	pseudogene	-1	n.*2404G>T		-1	-1	-1	-1	-1	-1	2404
chr1	164663797	C	A	PASS	downstream_gene_variant	MODIFIER	LOC102150071	LOC102150071	transcript	XR_289031.3	pseudogene	-1	n.*2404G>T		-1	-1	-1	-1	-1	-1	2404
chr1	164663797	C	A	PASS	intergenic_region	MODIFIER	LOC111769001-LOC102150071	LOC111769001-LOC102150071	intergenic_region	LOC111769001-LOC102150071		-1	n.164663797C>A		-1	-1	-1	-1	-1	-1	0
chr1	164663811	T	A	PASS	downstream_gene_variant	MODIFIER	LOC102150071	LOC102150071	transcript	XR_001379152.2	pseudogene	-1	n.*2390A>T		-1	-1	-1	-1	-1	-1	2390
chr1	164663811	T	A	PASS	downstream_gene_variant	MODIFIER	LOC102150071	LOC102150071	transcript	XR_289031.3	pseudogene	-1	n.*2390A>T		-1	-1	-1	-1	-1	-1	2390
chr1	164663811	T	A	PASS	intergenic_region	MODIFIER	LOC111769001-LOC102150071	LOC111769001-LOC102150071	intergenic_region	LOC111769001-LOC102150071		-1	n.164663811T>A		-1	-1	-1	-1	-1	-1	0
chr1	164666373	T	C	PASS	non_coding_transcript_exon_variant	MODIFIER	LOC102150071	LOC102150071	transcript	XR_001379152.2	pseudogene	4	n.2594A>G		-1	-1	-1	-1	-1	-1	0
chr1	164666373	T	C	PASS	non_coding_transcript_exon_variant	MODIFIER	LOC102150071	LOC102150071	transcript	XR_289031.3	pseudogene	4	n.2004A>G		-1	-1	-1	-1	-1	-1	0
chr1	164735838	A	G	PASS	intragenic_variant	MODIFIER	LOC106781161	LOC106781161	gene_variant	LOC106781161		-1	n.164735838A>G		-1	-1	-1	-1	-1	-1	0
chr1	164773493	A	C	PASS	intergenic_region	MODIFIER	LOC106781161-LOC100053234	LOC106781161-LOC100053234	intergenic_region	LOC106781161-LOC100053234		-1	n.164773493A>C		-1	-1	-1	-1	-1	-1	0
chr1	170371184	G	A	PASS	intergenic_region	MODIFIER	SCFD1-COCH	SCFD1-COCH	intergenic_region	SCFD1-COCH		-1	n.170371184G>A		-1	-1	-1	-1	-1	-1	0
chr1	171037619	A	G	PASS	intron_variant	MODIFIER	NUBPL	NUBPL	transcript	XM_023623587.1	protein_coding	7	c.607+7904A>G		-1	-1	-1	-1	-1	-1	0
chr1	171037619	A	G	PASS	intron_variant	MODIFIER	NUBPL	NUBPL	transcript	XM_001490020.5	protein_coding	7	c.607+7904A>G		-1	-1	-1	-1	-1	-1	0
chr1	172605257	G	T	PASS	intron_variant	MODIFIER	NPAS3	NPAS3	transcript	XM_023623711.1	protein_coding	7	c.780+14259G>T		-1	-1	-1	-1	-1	-1	0
chr1	172605257	G	T	PASS	intron_variant	MODIFIER	NPAS3	NPAS3	transcript	XM_023623716.1	protein_coding	7	c.774+14259G>T		-1	-1	-1	-1	-1	-1	0
chr1	172605257	G	T	PASS	intron_variant	MODIFIER	NPAS3	NPAS3	transcript	XM_023623719.1	protein_coding	7	c.780+14259G>T		-1	-1	-1	-1	-1	-1	0
chr1	172605257	G	T	PASS	intron_variant	MODIFIER	NPAS3	NPAS3	transcript	XM_023623725.1	protein_coding	6	c.729+14259G>T		-1	-1	-1	-1	-1	-1	0
chr1	172605257	G	T	PASS	intron_variant	MODIFIER	NPAS3	NPAS3	transcript	XM_023623728.1	protein_coding	6	c.723+14259G>T		-1	-1	-1	-1	-1	-1	0
chr1	172605257	G	T	PASS	intron_variant	MODIFIER	NPAS3	NPAS3	transcript	XM_023623732.1	protein_coding	6	c.717+14259G>T		-1	-1	-1	-1	-1	-1	0
chr1	172605257	G	T	PASS	intron_variant	MODIFIER	NPAS3	NPAS3	transcript	XM_023623740.1	protein_coding	6	c.711+14259G>T		-1	-1	-1	-1	-1	-1	0
chr1	172605257	G	T	PASS	intron_variant	MODIFIER	NPAS3	NPAS3	transcript	XM_023623744.1	protein_coding	6	c.717+14259G>T		-1	-1	-1	-1	-1	-1	0
chr1	172605257	G	T	PASS	intron_variant	MODIFIER	NPAS3	NPAS3	transcript	XM_023623758.1	protein_coding	6	c.690+14259G>T		-1	-1	-1	-1	-1	-1	0
chr1	172605257	G	T	PASS	intron_variant	MODIFIER	NPAS3	NPAS3	transcript	XM_023623775.1	protein_coding	5	c.666+14259G>T		-1	-1	-1	-1	-1	-1	0
chr1	172605257	G	T	PASS	intron_variant	MODIFIER	NPAS3	NPAS3	transcript	XM_023623780.1	protein_coding	5	c.660+14259G>T		-1	-1	-1	-1	-1	-1	0
chr1	172605257	G	T	PASS	intron_variant	MODIFIER	NPAS3	NPAS3	transcript	XM_023623784.1	protein_coding	4	c.576+14259G>T		-1	-1	-1	-1	-1	-1	0
chr1	172605257	G	T	PASS	intron_variant	MODIFIER	NPAS3	NPAS3	transcript	XM_023623767.1	protein_coding	7	c.672+14259G>T		-1	-1	-1	-1	-1	-1	0
chr1	172605257	G	T	PASS	intron_variant	MODIFIER	NPAS3	NPAS3	transcript	XM_023623782.1	protein_coding	6	c.582+14259G>T		-1	-1	-1	-1	-1	-1	0
chr1	172605257	G	T	PASS	intron_variant	MODIFIER	NPAS3	NPAS3	transcript	XM_023623787.1	protein_coding	6	c.366+14259G>T		-1	-1	-1	-1	-1	-1	0
chr1	172605257	G	T	PASS	intron_variant	MODIFIER	NPAS3	NPAS3	transcript	XM_023623749.1	protein_coding	6	c.702+14259G>T		-1	-1	-1	-1	-1	-1	0
chr1	177767188	G	A	PASS	intergenic_region	MODIFIER	FBXO33-LOC111769841	FBXO33-LOC111769841	intergenic_region	FBXO33-LOC111769841		-1	n.177767188G>A		-1	-1	-1	-1	-1	-1	0
chr1	183235373	C	CCG	PASS	intergenic_region	MODIFIER	LOC111769669-RPL10L	LOC111769669-RPL10L	intergenic_region	LOC111769669-RPL10L		-1	n.183235373_183235374insCG		-1	-1	-1	-1	-1	-1	0
chr1	183313827	T	G	PASS	intergenic_region	MODIFIER	LOC111769669-RPL10L	LOC111769669-RPL10L	intergenic_region	LOC111769669-RPL10L		-1	n.183313827T>G		-1	-1	-1	-1	-1	-1	0
chr1	185936591	G	A	PASS	intergenic_region	MODIFIER	LOC111769301-RPS29	LOC111769301-RPS29	intergenic_region	LOC111769301-RPS29		-1	n.185936591G>A		-1	-1	-1	-1	-1	-1	0
chr1	188160594	C	T	PASS	non_coding_transcript_exon_variant	MODIFIER	LOC106782230	LOC106782230	transcript	XR_001379147.2	pseudogene	3	n.2121G>A		-1	-1	-1	-1	-1	-1	0
chr1	188160594	C	T	PASS	non_coding_transcript_exon_variant	MODIFIER	LOC106782230	LOC106782230	transcript	XR_002802397.1	pseudogene	4	n.1955G>A		-1	-1	-1	-1	-1	-1	0
chr2	1788468	G	T	PASS	intron_variant	MODIFIER	DAB1	DAB1	transcript	NM_001242550.1	protein_coding	1	c.-375+2343G>T		-1	-1	-1	-1	-1	-1	0
chr2	4693695	C	G	PASS	intron_variant	MODIFIER	BSND	BSND	transcript	XM_005607023.3	protein_coding	3	c.177+3138G>C		-1	-1	-1	-1	-1	-1	0
chr2	4693695	C	G	PASS	intron_variant	MODIFIER	BSND	BSND	transcript	XM_023629202.1	protein_coding	3	c.177+3138G>C		-1	-1	-1	-1	-1	-1	0
chr2	18319164	T	C	PASS	intron_variant	MODIFIER	BMP8B	BMP8B	transcript	XM_023627831.1	protein_coding	4	c.978+1324T>C		-1	-1	-1	-1	-1	-1	0
chr2	26627500	G	A	PASS	intergenic_region	MODIFIER	LOC106782779-LOC111771911	LOC106782779-LOC111771911	intergenic_region	LOC106782779-LOC111771911		-1	n.26627500G>A		-1	-1	-1	-1	-1	-1	0
chr2	35182191	CCCCCCCCCCCG	C	PASS	intron_variant	MODIFIER	IFFO2	IFFO2	transcript	XM_023635621.1	protein_coding	1	c.662+5613_662+5623delCCCCCCCCCCG		-1	-1	-1	-1	-1	-1	0
chr2	35182191	CCCCCCCCCCCG	C	PASS	intron_variant	MODIFIER	IFFO2	IFFO2	transcript	XM_023635622.1	protein_coding	1	c.662+5613_662+5623delCCCCCCCCCCG		-1	-1	-1	-1	-1	-1	0
chr2	38203859	A	C	PASS	intron_variant	MODIFIER	KAZN	KAZN	transcript	XM_023627332.1	protein_coding	1	c.229+132900T>G		-1	-1	-1	-1	-1	-1	0
chr2	44314236	GTTTT	G	PASS	upstream_gene_variant	MODIFIER	PLEKHG5	PLEKHG5	transcript	XM_023635877.1	protein_coding	-1	c.-3430_-3427delTTTT		-1	-1	-1	-1	-1	-1	2841
chr2	44314236	GTTTT	G	PASS	upstream_gene_variant	MODIFIER	PLEKHG5	PLEKHG5	transcript	XM_023635878.1	protein_coding	-1	c.-3430_-3427delTTTT		-1	-1	-1	-1	-1	-1	2840
chr2	44314236	GTTTT	G	PASS	downstream_gene_variant	MODIFIER	NOL9	NOL9	transcript	XM_001491971.4	protein_coding	-1	c.*1892_*1895delTTTT		-1	-1	-1	-1	-1	-1	1235
chr2	44314236	GTTTT	G	PASS	intergenic_region	MODIFIER	NOL9-PLEKHG5	NOL9-PLEKHG5	intergenic_region	NOL9-PLEKHG5		-1	n.44314237_44314240delTTTT		-1	-1	-1	-1	-1	-1	0
chr2	44314250	T	C	PASS	upstream_gene_variant	MODIFIER	PLEKHG5	PLEKHG5	transcript	XM_023635877.1	protein_coding	-1	c.-3417T>C		-1	-1	-1	-1	-1	-1	2828
chr2	44314250	T	C	PASS	upstream_gene_variant	MODIFIER	PLEKHG5	PLEKHG5	transcript	XM_023635878.1	protein_coding	-1	c.-3417T>C		-1	-1	-1	-1	-1	-1	2827
chr2	44314250	T	C	PASS	downstream_gene_variant	MODIFIER	NOL9	NOL9	transcript	XM_001491971.4	protein_coding	-1	c.*1905T>C		-1	-1	-1	-1	-1	-1	1248
chr2	44314250	T	C	PASS	intergenic_region	MODIFIER	NOL9-PLEKHG5	NOL9-PLEKHG5	intergenic_region	NOL9-PLEKHG5		-1	n.44314250T>C		-1	-1	-1	-1	-1	-1	0
chr2	44314252	T	TGGCC	PASS	upstream_gene_variant	MODIFIER	PLEKHG5	PLEKHG5	transcript	XM_023635877.1	protein_coding	-1	c.-3415_-3414insGGCC		-1	-1	-1	-1	-1	-1	2825
chr2	44314252	T	TGGCC	PASS	upstream_gene_variant	MODIFIER	PLEKHG5	PLEKHG5	transcript	XM_023635878.1	protein_coding	-1	c.-3415_-3414insGGCC		-1	-1	-1	-1	-1	-1	2824
chr2	44314252	T	TGGCC	PASS	downstream_gene_variant	MODIFIER	NOL9	NOL9	transcript	XM_001491971.4	protein_coding	-1	c.*1907_*1908insGGCC		-1	-1	-1	-1	-1	-1	1251
chr2	44314252	T	TGGCC	PASS	intergenic_region	MODIFIER	NOL9-PLEKHG5	NOL9-PLEKHG5	intergenic_region	NOL9-PLEKHG5		-1	n.44314252_44314253insGGCC		-1	-1	-1	-1	-1	-1	0
chr2	44608771	G	C	PASS	upstream_gene_variant	MODIFIER	LOC111772466	LOC111772466	transcript	XR_002806355.1	pseudogene	-1	n.-1420C>G		-1	-1	-1	-1	-1	-1	1420
chr2	44608771	G	C	PASS	upstream_gene_variant	MODIFIER	CHD5	CHD5	transcript	XM_023635896.1	protein_coding	-1	c.-2271G>C		-1	-1	-1	-1	-1	-1	2196
chr2	44608771	G	C	PASS	intron_variant	MODIFIER	CHD5	CHD5	transcript	XM_001492213.6	protein_coding	1	c.79+1109G>C		-1	-1	-1	-1	-1	-1	0
chr2	44608771	G	C	PASS	intron_variant	MODIFIER	CHD5	CHD5	transcript	XM_005607571.3	protein_coding	1	c.79+1109G>C		-1	-1	-1	-1	-1	-1	0
chr2	44608771	G	C	PASS	intron_variant	MODIFIER	CHD5	CHD5	transcript	XM_014737622.2	protein_coding	1	c.79+1109G>C		-1	-1	-1	-1	-1	-1	0
chr2	44608771	G	C	PASS	intron_variant	MODIFIER	CHD5	CHD5	transcript	XM_023635895.1	protein_coding	1	c.79+1109G>C		-1	-1	-1	-1	-1	-1	0
chr2	44627466	A	G	PASS	intron_variant	MODIFIER	CHD5	CHD5	transcript	XM_001492213.6	protein_coding	3	c.388-1082A>G		-1	-1	-1	-1	-1	-1	0
chr2	44627466	A	G	PASS	intron_variant	MODIFIER	CHD5	CHD5	transcript	XM_005607571.3	protein_coding	3	c.388-1082A>G		-1	-1	-1	-1	-1	-1	0
chr2	44627466	A	G	PASS	intron_variant	MODIFIER	CHD5	CHD5	transcript	XM_014737622.2	protein_coding	3	c.388-1082A>G		-1	-1	-1	-1	-1	-1	0
chr2	44627466	A	G	PASS	intron_variant	MODIFIER	CHD5	CHD5	transcript	XM_023635895.1	protein_coding	3	c.388-1082A>G		-1	-1	-1	-1	-1	-1	0
chr2	44627466	A	G	PASS	intron_variant	MODIFIER	CHD5	CHD5	transcript	XM_023635896.1	protein_coding	3	c.337-1082A>G		-1	-1	-1	-1	-1	-1	0
chr2	46494691	G	T	PASS	upstream_gene_variant	MODIFIER	DFFB	DFFB	transcript	XM_023635915.1	protein_coding	-1	c.-268C>A		-1	-1	-1	-1	-1	-1	199
chr2	46494691	G	T	PASS	upstream_gene_variant	MODIFIER	CEP104	CEP104	transcript	XM_023635916.1	protein_coding	-1	c.-58G>T		-1	-1	-1	-1	-1	-1	43
chr2	46494691	G	T	PASS	upstream_gene_variant	MODIFIER	CEP104	CEP104	transcript	XM_023635918.1	protein_coding	-1	c.-58G>T		-1	-1	-1	-1	-1	-1	43
chr2	46494691	G	T	PASS	upstream_gene_variant	MODIFIER	CEP104	CEP104	transcript	XM_023635917.1	protein_coding	-1	c.-308G>T		-1	-1	-1	-1	-1	-1	70
chr2	46494691	G	T	PASS	intergenic_region	MODIFIER	DFFB-CEP104	DFFB-CEP104	intergenic_region	DFFB-CEP104		-1	n.46494691G>T		-1	-1	-1	-1	-1	-1	0
chr2	47382862	T	TC	PASS	intergenic_region	MODIFIER	LOC111770270-TTC34	LOC111770270-TTC34	intergenic_region	LOC111770270-TTC34		-1	n.47382862_47382863insC		-1	-1	-1	-1	-1	-1	0
chr2	54141918	C	T	PASS	intergenic_region	MODIFIER	NEFL-DOCK5	NEFL-DOCK5	intergenic_region	NEFL-DOCK5		-1	n.54141918C>T		-1	-1	-1	-1	-1	-1	0
chr2	54645432	T	G	PASS	intergenic_region	MODIFIER	CDCA2-EBF2	CDCA2-EBF2	intergenic_region	CDCA2-EBF2		-1	n.54645432T>G		-1	-1	-1	-1	-1	-1	0
chr2	57585262	C	CTTTTTATTTTTTTTTTTATTTTTTATT	PASS	intron_variant	MODIFIER	LOC111772510	LOC111772510	transcript	XR_002806403.1	pseudogene	1	n.160+14407_160+14408insTTTTTATTTTTTTTTTTATTTTTTATT		-1	-1	-1	-1	-1	-1	0
chr2	59393515	G	T	PASS	intron_variant	MODIFIER	XKR6	XKR6	transcript	XM_023636252.1	protein_coding	1	c.726-32483C>A		-1	-1	-1	-1	-1	-1	0
chr2	59437540	G	A	PASS	intron_variant	MODIFIER	XKR6	XKR6	transcript	XM_023636252.1	protein_coding	1	c.726-76508C>T		-1	-1	-1	-1	-1	-1	0
chr2	60678788	T	A	PASS	intergenic_region	MODIFIER	LOC100629392-LOC106782840	LOC100629392-LOC106782840	intergenic_region	LOC100629392-LOC106782840		-1	n.60678788T>A		-1	-1	-1	-1	-1	-1	0
chr2	66240204	G	GCACC	PASS	intergenic_region	MODIFIER	NEK1-SH3RF1	NEK1-SH3RF1	intergenic_region	NEK1-SH3RF1		-1	n.66240204_66240205insCACC		-1	-1	-1	-1	-1	-1	0
chr2	66240207	G	C	PASS	intergenic_region	MODIFIER	NEK1-SH3RF1	NEK1-SH3RF1	intergenic_region	NEK1-SH3RF1		-1	n.66240207G>C		-1	-1	-1	-1	-1	-1	0
chr2	68281032	T	G	PASS	intron_variant	MODIFIER	SPOCK3	SPOCK3	transcript	XM_003364483.4	protein_coding	2	c.189+83010T>G		-1	-1	-1	-1	-1	-1	0
chr2	68281032	T	G	PASS	intron_variant	MODIFIER	SPOCK3	SPOCK3	transcript	XM_023636337.1	protein_coding	2	c.189+83010T>G		-1	-1	-1	-1	-1	-1	0
chr2	68281032	T	G	PASS	intron_variant	MODIFIER	SPOCK3	SPOCK3	transcript	XM_023636339.1	protein_coding	2	c.189+83010T>G		-1	-1	-1	-1	-1	-1	0
chr2	68281032	T	G	PASS	intron_variant	MODIFIER	SPOCK3	SPOCK3	transcript	XM_023636338.1	protein_coding	2	c.189+83010T>G		-1	-1	-1	-1	-1	-1	0
chr2	72523004	T	C	PASS	intergenic_region	MODIFIER	LOC111770457-FSTL5	LOC111770457-FSTL5	intergenic_region	LOC111770457-FSTL5		-1	n.72523004T>C		-1	-1	-1	-1	-1	-1	0
chr2	72523019	A	C	PASS	intergenic_region	MODIFIER	LOC111770457-FSTL5	LOC111770457-FSTL5	intergenic_region	LOC111770457-FSTL5		-1	n.72523019A>C		-1	-1	-1	-1	-1	-1	0
chr2	72550109	A	G	PASS	intergenic_region	MODIFIER	LOC111770457-FSTL5	LOC111770457-FSTL5	intergenic_region	LOC111770457-FSTL5		-1	n.72550109A>G		-1	-1	-1	-1	-1	-1	0
chr2	75178667	GGGGGGT	G	PASS	intergenic_region	MODIFIER	LOC100061783-RAPGEF2	LOC100061783-RAPGEF2	intergenic_region	LOC100061783-RAPGEF2		-1	n.75178668_75178673delGGGGGT		-1	-1	-1	-1	-1	-1	0
chr2	76932011	A	AT	PASS	intergenic_region	MODIFIER	LOC100069308-GRIA2	LOC100069308-GRIA2	intergenic_region	LOC100069308-GRIA2		-1	n.76932011_76932012insT		-1	-1	-1	-1	-1	-1	0
chr2	76932012	G	A	PASS	intergenic_region	MODIFIER	LOC100069308-GRIA2	LOC100069308-GRIA2	intergenic_region	LOC100069308-GRIA2		-1	n.76932012G>A		-1	-1	-1	-1	-1	-1	0
chr2	77821057	T	C	PASS	intergenic_region	MODIFIER	LOC111772639-CTSO	LOC111772639-CTSO	intergenic_region	LOC111772639-CTSO		-1	n.77821057T>C		-1	-1	-1	-1	-1	-1	0
chr2	92405883	C	A	PASS	intergenic_region	MODIFIER	MGARP-ELF2	MGARP-ELF2	intergenic_region	MGARP-ELF2		-1	n.92405883C>A		-1	-1	-1	-1	-1	-1	0
chr2	93785301	AG	A	PASS	intergenic_region	MODIFIER	LOC111770382-PCDH18	LOC111770382-PCDH18	intergenic_region	LOC111770382-PCDH18		-1	n.93785302delG		-1	-1	-1	-1	-1	-1	0
chr2	98331924	G	A	PASS	intergenic_region	MODIFIER	LOC111772631-LOC102147699	LOC111772631-LOC102147699	intergenic_region	LOC111772631-LOC102147699		-1	n.98331924G>A		-1	-1	-1	-1	-1	-1	0
chr2	108831873	T	C	PASS	intron_variant	MODIFIER	SYNPO2	SYNPO2	transcript	XM_001503239.4	protein_coding	1	c.106-36260A>G		-1	-1	-1	-1	-1	-1	0
chr2	117730360	C	G	PASS	intron_variant	MODIFIER	LOC111772595	LOC111772595	transcript	XR_002806589.1	pseudogene	1	n.51+99G>C		-1	-1	-1	-1	-1	-1	0
chr2	117744215	C	CG	PASS	upstream_gene_variant	MODIFIER	LEF1	LEF1	transcript	XM_023636758.1	protein_coding	-1	c.-4096_-4095insG		-1	-1	-1	-1	-1	-1	3915
chr2	117744215	C	CG	PASS	upstream_gene_variant	MODIFIER	LEF1	LEF1	transcript	XM_023636760.1	protein_coding	-1	c.-4096_-4095insG		-1	-1	-1	-1	-1	-1	3912
chr2	117744215	C	CG	PASS	upstream_gene_variant	MODIFIER	LEF1	LEF1	transcript	XM_023636762.1	protein_coding	-1	c.-4096_-4095insG		-1	-1	-1	-1	-1	-1	3913
chr2	117744215	C	CG	PASS	upstream_gene_variant	MODIFIER	LEF1	LEF1	transcript	XM_023636759.1	protein_coding	-1	c.-4096_-4095insG		-1	-1	-1	-1	-1	-1	3916
chr2	117744215	C	CG	PASS	intergenic_region	MODIFIER	LOC111772595-LEF1	LOC111772595-LEF1	intergenic_region	LOC111772595-LEF1		-1	n.117744215_117744216insG		-1	-1	-1	-1	-1	-1	0
chr2	117828883	AGT	A	PASS	intron_variant	MODIFIER	LEF1	LEF1	transcript	XM_023636758.1	protein_coding	4	c.545-1332_545-1331delGT		-1	-1	-1	-1	-1	-1	0
chr2	117828883	AGT	A	PASS	intron_variant	MODIFIER	LEF1	LEF1	transcript	XM_023636760.1	protein_coding	4	c.545-1332_545-1331delGT		-1	-1	-1	-1	-1	-1	0
chr2	117828883	AGT	A	PASS	intron_variant	MODIFIER	LEF1	LEF1	transcript	XM_023636762.1	protein_coding	4	c.545-1332_545-1331delGT		-1	-1	-1	-1	-1	-1	0
chr2	117828883	AGT	A	PASS	intron_variant	MODIFIER	LEF1	LEF1	transcript	XM_023636759.1	protein_coding	4	c.545-1332_545-1331delGT		-1	-1	-1	-1	-1	-1	0
chr2	117828883	AGT	A	PASS	intron_variant	MODIFIER	LEF1	LEF1	transcript	XM_005607899.3	protein_coding	4	c.344-1332_344-1331delGT		-1	-1	-1	-1	-1	-1	0
chr2	117828883	AGT	A	PASS	intron_variant	MODIFIER	LEF1	LEF1	transcript	XM_001503026.6	protein_coding	4	c.344-1332_344-1331delGT		-1	-1	-1	-1	-1	-1	0
chr2	118028044	G	GGC	PASS	intron_variant	MODIFIER	SGMS2	SGMS2	transcript	XM_023626982.1	protein_coding	1	c.-325+7201_-325+7202insGC		-1	-1	-1	-1	-1	-1	0
chr2	118028044	G	GGC	PASS	intron_variant	MODIFIER	SGMS2	SGMS2	transcript	XM_023626970.1	protein_coding	1	c.-325+7507_-325+7508insGC		-1	-1	-1	-1	-1	-1	0
chr2	118028044	G	GGC	PASS	intron_variant	MODIFIER	SGMS2	SGMS2	transcript	XR_002803007.1	pseudogene	1	n.165+7507_165+7508insGC		-1	-1	-1	-1	-1	-1	0
chr2	118125754	C	CCA	PASS	intron_variant	MODIFIER	PAPSS1	PAPSS1	transcript	XM_023636765.1	protein_coding	3	c.411+472_411+473insCA		-1	-1	-1	-1	-1	-1	0
chr2	118125754	C	CCA	PASS	intron_variant	MODIFIER	PAPSS1	PAPSS1	transcript	XM_005607903.3	protein_coding	3	c.348+472_348+473insCA		-1	-1	-1	-1	-1	-1	0
chr2	119281039	G	GTGTCTATGAAGCGCTCTCTGGAGGAAGGCCTGATCTTTA	PASS	intron_variant	MODIFIER	TBCK	TBCK	transcript	XM_014737938.2	protein_coding	22	c.2059+893_2059+894insTGTCTATGAAGCGCTCTCTGGAGGAAGGCCTGATCTTTA		-1	-1	-1	-1	-1	-1	0
chr2	119281039	G	GTGTCTATGAAGCGCTCTCTGGAGGAAGGCCTGATCTTTA	PASS	intron_variant	MODIFIER	TBCK	TBCK	transcript	XM_023636766.1	protein_coding	22	c.1996+893_1996+894insTGTCTATGAAGCGCTCTCTGGAGGAAGGCCTGATCTTTA		-1	-1	-1	-1	-1	-1	0
chr2	119281039	G	GTGTCTATGAAGCGCTCTCTGGAGGAAGGCCTGATCTTTA	PASS	intron_variant	MODIFIER	TBCK	TBCK	transcript	XM_023636768.1	protein_coding	22	c.2059+893_2059+894insTGTCTATGAAGCGCTCTCTGGAGGAAGGCCTGATCTTTA		-1	-1	-1	-1	-1	-1	0
chr2	119281039	G	GTGTCTATGAAGCGCTCTCTGGAGGAAGGCCTGATCTTTA	PASS	intron_variant	MODIFIER	TBCK	TBCK	transcript	XM_023636770.1	protein_coding	22	c.2059+893_2059+894insTGTCTATGAAGCGCTCTCTGGAGGAAGGCCTGATCTTTA		-1	-1	-1	-1	-1	-1	0
chr2	119281039	G	GTGTCTATGAAGCGCTCTCTGGAGGAAGGCCTGATCTTTA	PASS	intron_variant	MODIFIER	TBCK	TBCK	transcript	XM_023636767.1	protein_coding	22	c.2059+893_2059+894insTGTCTATGAAGCGCTCTCTGGAGGAAGGCCTGATCTTTA		-1	-1	-1	-1	-1	-1	0
chr2	119281039	G	GTGTCTATGAAGCGCTCTCTGGAGGAAGGCCTGATCTTTA	PASS	intron_variant	MODIFIER	TBCK	TBCK	transcript	XM_003364530.4	protein_coding	22	c.2059+893_2059+894insTGTCTATGAAGCGCTCTCTGGAGGAAGGCCTGATCTTTA		-1	-1	-1	-1	-1	-1	0
chr2	119281039	G	GTGTCTATGAAGCGCTCTCTGGAGGAAGGCCTGATCTTTA	PASS	intron_variant	MODIFIER	TBCK	TBCK	transcript	XM_023636773.1	protein_coding	20	c.1741+893_1741+894insTGTCTATGAAGCGCTCTCTGGAGGAAGGCCTGATCTTTA		-1	-1	-1	-1	-1	-1	0
chr2	119281039	G	GTGTCTATGAAGCGCTCTCTGGAGGAAGGCCTGATCTTTA	PASS	intron_variant	MODIFIER	TBCK	TBCK	transcript	XM_023636771.1	protein_coding	20	c.1819+893_1819+894insTGTCTATGAAGCGCTCTCTGGAGGAAGGCCTGATCTTTA		-1	-1	-1	-1	-1	-1	0
chr2	119281039	G	GTGTCTATGAAGCGCTCTCTGGAGGAAGGCCTGATCTTTA	PASS	intron_variant	MODIFIER	TBCK	TBCK	transcript	XM_014737939.2	protein_coding	20	c.1741+893_1741+894insTGTCTATGAAGCGCTCTCTGGAGGAAGGCCTGATCTTTA		-1	-1	-1	-1	-1	-1	0
chr2	119281039	G	GTGTCTATGAAGCGCTCTCTGGAGGAAGGCCTGATCTTTA	PASS	intron_variant	MODIFIER	TBCK	TBCK	transcript	XM_023636772.1	protein_coding	20	c.1777+893_1777+894insTGTCTATGAAGCGCTCTCTGGAGGAAGGCCTGATCTTTA		-1	-1	-1	-1	-1	-1	0
chr3	174065	GTC	G	PASS	upstream_gene_variant	MODIFIER	LOC100049912	LOC100049912	transcript	XM_001487932.5	protein_coding	-1	c.-4293_-4292delTC		-1	-1	-1	-1	-1	-1	4191
chr3	174065	GTC	G	PASS	intron_variant	MODIFIER	MYLK3	MYLK3	transcript	XM_001490251.4	protein_coding	8	c.1885-689_1885-688delGA		-1	-1	-1	-1	-1	-1	0
chr3	174065	GTC	G	PASS	intron_variant	MODIFIER	MYLK3	MYLK3	transcript	XM_014738317.2	protein_coding	8	c.1537-689_1537-688delGA		-1	-1	-1	-1	-1	-1	0
chr3	174065	GTC	G	PASS	intron_variant	MODIFIER	MYLK3	MYLK3	transcript	XM_014738323.2	protein_coding	8	c.1252-689_1252-688delGA		-1	-1	-1	-1	-1	-1	0
chr3	174065	GTC	G	PASS	intron_variant	MODIFIER	MYLK3	MYLK3	transcript	XM_014738318.2	protein_coding	8	c.1495-689_1495-688delGA		-1	-1	-1	-1	-1	-1	0
chr3	174065	GTC	G	PASS	intron_variant	MODIFIER	MYLK3	MYLK3	transcript	XM_014738322.2	protein_coding	8	c.1252-689_1252-688delGA		-1	-1	-1	-1	-1	-1	0
chr3	174065	GTC	G	PASS	intron_variant	MODIFIER	MYLK3	MYLK3	transcript	XM_023636894.1	protein_coding	8	c.1252-689_1252-688delGA		-1	-1	-1	-1	-1	-1	0
chr3	174065	GTC	G	PASS	intron_variant	MODIFIER	MYLK3	MYLK3	transcript	XM_014738321.2	protein_coding	8	c.1426-689_1426-688delGA		-1	-1	-1	-1	-1	-1	0
chr3	586622	T	A	PASS	upstream_gene_variant	MODIFIER	LOC111772735	LOC111772735	transcript	XR_002806735.1	pseudogene	-1	n.-4249T>A		-1	-1	-1	-1	-1	-1	4249
chr3	586622	T	A	PASS	intron_variant	MODIFIER	NETO2	NETO2	transcript	XM_023636906.1	protein_coding	1	c.34+1752A>T		-1	-1	-1	-1	-1	-1	0
chr3	586622	T	A	PASS	intron_variant	MODIFIER	NETO2	NETO2	transcript	XM_023636907.1	protein_coding	1	c.34+1752A>T		-1	-1	-1	-1	-1	-1	0
chr3	840358	G	A	PASS	intron_variant	MODIFIER	ITFG1	ITFG1	transcript	XM_005608247.3	protein_coding	6	c.655+699C>T		-1	-1	-1	-1	-1	-1	0
chr3	900124	G	A	PASS	intron_variant	MODIFIER	PHKB	PHKB	transcript	NM_001163825.1	protein_coding	3	c.305+6445G>A		-1	-1	-1	-1	-1	-1	0
chr3	900124	G	A	PASS	intron_variant	MODIFIER	PHKB	PHKB	transcript	XM_014738243.2	protein_coding	5	c.284+6445G>A		-1	-1	-1	-1	-1	-1	0
chr3	900124	G	A	PASS	intron_variant	MODIFIER	PHKB	PHKB	transcript	XM_023636863.1	protein_coding	5	c.284+6445G>A		-1	-1	-1	-1	-1	-1	0
chr3	900124	G	A	PASS	intron_variant	MODIFIER	PHKB	PHKB	transcript	XM_005608231.3	protein_coding	3	c.305+6445G>A		-1	-1	-1	-1	-1	-1	0
chr3	900124	G	A	PASS	intron_variant	MODIFIER	PHKB	PHKB	transcript	XM_005608232.3	protein_coding	4	c.284+6445G>A		-1	-1	-1	-1	-1	-1	0
chr3	900124	G	A	PASS	intron_variant	MODIFIER	PHKB	PHKB	transcript	XM_023636862.1	protein_coding	5	c.284+6445G>A		-1	-1	-1	-1	-1	-1	0
chr3	900124	G	A	PASS	intron_variant	MODIFIER	PHKB	PHKB	transcript	XM_023636861.1	protein_coding	3	c.284+6445G>A		-1	-1	-1	-1	-1	-1	0
chr3	905712	C	T	PASS	intron_variant	MODIFIER	PHKB	PHKB	transcript	NM_001163825.1	protein_coding	3	c.306-938C>T		-1	-1	-1	-1	-1	-1	0
chr3	905712	C	T	PASS	intron_variant	MODIFIER	PHKB	PHKB	transcript	XM_014738243.2	protein_coding	5	c.285-938C>T		-1	-1	-1	-1	-1	-1	0
chr3	905712	C	T	PASS	intron_variant	MODIFIER	PHKB	PHKB	transcript	XM_023636863.1	protein_coding	5	c.285-938C>T		-1	-1	-1	-1	-1	-1	0
chr3	905712	C	T	PASS	intron_variant	MODIFIER	PHKB	PHKB	transcript	XM_005608231.3	protein_coding	3	c.306-938C>T		-1	-1	-1	-1	-1	-1	0
chr3	905712	C	T	PASS	intron_variant	MODIFIER	PHKB	PHKB	transcript	XM_005608232.3	protein_coding	4	c.285-938C>T		-1	-1	-1	-1	-1	-1	0
chr3	905712	C	T	PASS	intron_variant	MODIFIER	PHKB	PHKB	transcript	XM_023636862.1	protein_coding	5	c.285-938C>T		-1	-1	-1	-1	-1	-1	0
chr3	905712	C	T	PASS	intron_variant	MODIFIER	PHKB	PHKB	transcript	XM_023636861.1	protein_coding	3	c.285-938C>T		-1	-1	-1	-1	-1	-1	0
chr3	965590	A	G	PASS	intron_variant	MODIFIER	PHKB	PHKB	transcript	NM_001163825.1	protein_coding	10	c.1069-4341A>G		-1	-1	-1	-1	-1	-1	0
chr3	965590	A	G	PASS	intron_variant	MODIFIER	PHKB	PHKB	transcript	XM_014738243.2	protein_coding	12	c.1048-4341A>G		-1	-1	-1	-1	-1	-1	0
chr3	965590	A	G	PASS	intron_variant	MODIFIER	PHKB	PHKB	transcript	XM_023636863.1	protein_coding	12	c.1048-4341A>G		-1	-1	-1	-1	-1	-1	0
chr3	965590	A	G	PASS	intron_variant	MODIFIER	PHKB	PHKB	transcript	XM_005608231.3	protein_coding	10	c.1069-4341A>G		-1	-1	-1	-1	-1	-1	0
chr3	965590	A	G	PASS	intron_variant	MODIFIER	PHKB	PHKB	transcript	XM_005608232.3	protein_coding	11	c.1048-4341A>G		-1	-1	-1	-1	-1	-1	0
chr3	965590	A	G	PASS	intron_variant	MODIFIER	PHKB	PHKB	transcript	XM_023636862.1	protein_coding	12	c.1048-4341A>G		-1	-1	-1	-1	-1	-1	0
chr3	965590	A	G	PASS	intron_variant	MODIFIER	PHKB	PHKB	transcript	XM_023636861.1	protein_coding	10	c.1048-4341A>G		-1	-1	-1	-1	-1	-1	0
chr3	965590	A	G	PASS	intron_variant	MODIFIER	PHKB	PHKB	transcript	XM_023636864.1	protein_coding	6	c.463-4341A>G		-1	-1	-1	-1	-1	-1	0
chr3	984684	C	T	PASS	intron_variant	MODIFIER	PHKB	PHKB	transcript	NM_001163825.1	protein_coding	13	c.1364-743C>T		-1	-1	-1	-1	-1	-1	0
chr3	984684	C	T	PASS	intron_variant	MODIFIER	PHKB	PHKB	transcript	XM_014738243.2	protein_coding	15	c.1343-743C>T		-1	-1	-1	-1	-1	-1	0
chr3	984684	C	T	PASS	intron_variant	MODIFIER	PHKB	PHKB	transcript	XM_023636863.1	protein_coding	15	c.1343-743C>T		-1	-1	-1	-1	-1	-1	0
chr3	984684	C	T	PASS	intron_variant	MODIFIER	PHKB	PHKB	transcript	XM_005608231.3	protein_coding	13	c.1364-743C>T		-1	-1	-1	-1	-1	-1	0
chr3	984684	C	T	PASS	intron_variant	MODIFIER	PHKB	PHKB	transcript	XM_005608232.3	protein_coding	14	c.1343-743C>T		-1	-1	-1	-1	-1	-1	0
chr3	984684	C	T	PASS	intron_variant	MODIFIER	PHKB	PHKB	transcript	XM_023636862.1	protein_coding	15	c.1343-743C>T		-1	-1	-1	-1	-1	-1	0
chr3	984684	C	T	PASS	intron_variant	MODIFIER	PHKB	PHKB	transcript	XM_023636861.1	protein_coding	13	c.1343-743C>T		-1	-1	-1	-1	-1	-1	0
chr3	984684	C	T	PASS	intron_variant	MODIFIER	PHKB	PHKB	transcript	XM_023636864.1	protein_coding	9	c.758-743C>T		-1	-1	-1	-1	-1	-1	0
chr3	1087976	T	C	PASS	downstream_gene_variant	MODIFIER	PHKB	PHKB	transcript	NM_001163825.1	protein_coding	-1	c.*3508T>C		-1	-1	-1	-1	-1	-1	2833
chr3	1087976	T	C	PASS	downstream_gene_variant	MODIFIER	PHKB	PHKB	transcript	XM_014738243.2	protein_coding	-1	c.*3508T>C		-1	-1	-1	-1	-1	-1	2753
chr3	1087976	T	C	PASS	downstream_gene_variant	MODIFIER	PHKB	PHKB	transcript	XM_023636863.1	protein_coding	-1	c.*3508T>C		-1	-1	-1	-1	-1	-1	2753
chr3	1087976	T	C	PASS	downstream_gene_variant	MODIFIER	PHKB	PHKB	transcript	XM_005608231.3	protein_coding	-1	c.*3508T>C		-1	-1	-1	-1	-1	-1	2753
chr3	1087976	T	C	PASS	downstream_gene_variant	MODIFIER	PHKB	PHKB	transcript	XM_005608232.3	protein_coding	-1	c.*3508T>C		-1	-1	-1	-1	-1	-1	2753
chr3	1087976	T	C	PASS	downstream_gene_variant	MODIFIER	PHKB	PHKB	transcript	XM_023636862.1	protein_coding	-1	c.*3508T>C		-1	-1	-1	-1	-1	-1	2753
chr3	1087976	T	C	PASS	downstream_gene_variant	MODIFIER	PHKB	PHKB	transcript	XM_023636861.1	protein_coding	-1	c.*3508T>C		-1	-1	-1	-1	-1	-1	2753
chr3	1087976	T	C	PASS	downstream_gene_variant	MODIFIER	PHKB	PHKB	transcript	XM_023636864.1	protein_coding	-1	c.*3508T>C		-1	-1	-1	-1	-1	-1	2753
chr3	1087976	T	C	PASS	intergenic_region	MODIFIER	PHKB-LOC111772737	PHKB-LOC111772737	intergenic_region	PHKB-LOC111772737		-1	n.1087976T>C		-1	-1	-1	-1	-1	-1	0
chr3	1106019	G	A	PASS	intergenic_region	MODIFIER	PHKB-LOC111772737	PHKB-LOC111772737	intergenic_region	PHKB-LOC111772737		-1	n.1106019G>A		-1	-1	-1	-1	-1	-1	0
chr3	1214303	T	C	PASS	intergenic_region	MODIFIER	PHKB-LOC111772737	PHKB-LOC111772737	intergenic_region	PHKB-LOC111772737		-1	n.1214303T>C		-1	-1	-1	-1	-1	-1	0
chr3	1653442	T	C	PASS	intron_variant	MODIFIER	LONP2	LONP2	transcript	XM_023636919.1	protein_coding	8	c.1383+3595T>C		-1	-1	-1	-1	-1	-1	0
chr3	1653442	T	C	PASS	intron_variant	MODIFIER	LONP2	LONP2	transcript	XM_023636921.1	protein_coding	8	c.1383+3595T>C		-1	-1	-1	-1	-1	-1	0
chr3	1653442	T	C	PASS	intron_variant	MODIFIER	LONP2	LONP2	transcript	XM_023636920.1	protein_coding	8	c.1383+3595T>C		-1	-1	-1	-1	-1	-1	0
chr3	1653442	T	C	PASS	intron_variant	MODIFIER	LONP2	LONP2	transcript	XM_023636922.1	protein_coding	8	c.1383+3595T>C		-1	-1	-1	-1	-1	-1	0
chr3	2067457	C	T	PASS	intergenic_region	MODIFIER	LOC111772741-CBLN1	LOC111772741-CBLN1	intergenic_region	LOC111772741-CBLN1		-1	n.2067457C>T		-1	-1	-1	-1	-1	-1	0
chr3	2088574	C	A	PASS	intergenic_region	MODIFIER	LOC111772741-CBLN1	LOC111772741-CBLN1	intergenic_region	LOC111772741-CBLN1		-1	n.2088574C>A		-1	-1	-1	-1	-1	-1	0
chr3	2105189	C	T	PASS	intergenic_region	MODIFIER	LOC111772741-CBLN1	LOC111772741-CBLN1	intergenic_region	LOC111772741-CBLN1		-1	n.2105189C>T		-1	-1	-1	-1	-1	-1	0
chr3	2118182	C	T	PASS	intergenic_region	MODIFIER	LOC111772741-CBLN1	LOC111772741-CBLN1	intergenic_region	LOC111772741-CBLN1		-1	n.2118182C>T		-1	-1	-1	-1	-1	-1	0
chr3	2145827	T	C	PASS	intergenic_region	MODIFIER	LOC111772741-CBLN1	LOC111772741-CBLN1	intergenic_region	LOC111772741-CBLN1		-1	n.2145827T>C		-1	-1	-1	-1	-1	-1	0
chr3	2164198	C	T	PASS	intergenic_region	MODIFIER	LOC111772741-CBLN1	LOC111772741-CBLN1	intergenic_region	LOC111772741-CBLN1		-1	n.2164198C>T		-1	-1	-1	-1	-1	-1	0
chr3	2183106	G	A	PASS	intergenic_region	MODIFIER	LOC111772741-CBLN1	LOC111772741-CBLN1	intergenic_region	LOC111772741-CBLN1		-1	n.2183106G>A		-1	-1	-1	-1	-1	-1	0
chr3	2183126	G	T	PASS	intergenic_region	MODIFIER	LOC111772741-CBLN1	LOC111772741-CBLN1	intergenic_region	LOC111772741-CBLN1		-1	n.2183126G>T		-1	-1	-1	-1	-1	-1	0
chr3	2830766	C	CGGG	PASS	intron_variant	MODIFIER	ZNF423	ZNF423	transcript	XM_014738459.2	protein_coding	5	c.3628+4392_3628+4393insCCC		-1	-1	-1	-1	-1	-1	0
chr3	2830766	C	CGGG	PASS	intron_variant	MODIFIER	ZNF423	ZNF423	transcript	XM_023636933.1	protein_coding	3	c.3226+4392_3226+4393insCCC		-1	-1	-1	-1	-1	-1	0
chr3	2830766	C	CGGG	PASS	intron_variant	MODIFIER	ZNF423	ZNF423	transcript	XM_014738458.2	protein_coding	3	c.3226+4392_3226+4393insCCC		-1	-1	-1	-1	-1	-1	0
chr3	2830766	C	CGGG	PASS	intron_variant	MODIFIER	ZNF423	ZNF423	transcript	XM_023636932.1	protein_coding	4	c.3397+4392_3397+4393insCCC		-1	-1	-1	-1	-1	-1	0
chr3	2830771	T	G	PASS	intron_variant	MODIFIER	ZNF423	ZNF423	transcript	XM_014738459.2	protein_coding	5	c.3628+4388A>C		-1	-1	-1	-1	-1	-1	0
chr3	2830771	T	G	PASS	intron_variant	MODIFIER	ZNF423	ZNF423	transcript	XM_023636933.1	protein_coding	3	c.3226+4388A>C		-1	-1	-1	-1	-1	-1	0
chr3	2830771	T	G	PASS	intron_variant	MODIFIER	ZNF423	ZNF423	transcript	XM_014738458.2	protein_coding	3	c.3226+4388A>C		-1	-1	-1	-1	-1	-1	0
chr3	2830771	T	G	PASS	intron_variant	MODIFIER	ZNF423	ZNF423	transcript	XM_023636932.1	protein_coding	4	c.3397+4388A>C		-1	-1	-1	-1	-1	-1	0
chr3	2838761	G	C	PASS	intron_variant	MODIFIER	ZNF423	ZNF423	transcript	XM_014738459.2	protein_coding	4	c.3543+3331C>G		-1	-1	-1	-1	-1	-1	0
chr3	2838761	G	C	PASS	intron_variant	MODIFIER	ZNF423	ZNF423	transcript	XM_023636933.1	protein_coding	2	c.3141+3331C>G		-1	-1	-1	-1	-1	-1	0
chr3	2838761	G	C	PASS	intron_variant	MODIFIER	ZNF423	ZNF423	transcript	XM_014738458.2	protein_coding	2	c.3141+3331C>G		-1	-1	-1	-1	-1	-1	0
chr3	2838761	G	C	PASS	intron_variant	MODIFIER	ZNF423	ZNF423	transcript	XM_023636932.1	protein_coding	3	c.3312+3331C>G		-1	-1	-1	-1	-1	-1	0
chr3	2850112	C	T	PASS	intron_variant	MODIFIER	ZNF423	ZNF423	transcript	XM_014738459.2	protein_coding	3	c.329-4806G>A		-1	-1	-1	-1	-1	-1	0
chr3	2850112	C	T	PASS	intron_variant	MODIFIER	ZNF423	ZNF423	transcript	XM_023636933.1	protein_coding	1	c.-74-4806G>A		-1	-1	-1	-1	-1	-1	0
chr3	2850112	C	T	PASS	intron_variant	MODIFIER	ZNF423	ZNF423	transcript	XM_014738458.2	protein_coding	1	c.-74-4806G>A		-1	-1	-1	-1	-1	-1	0
chr3	2850112	C	T	PASS	intron_variant	MODIFIER	ZNF423	ZNF423	transcript	XM_023636932.1	protein_coding	2	c.98-4806G>A		-1	-1	-1	-1	-1	-1	0
chr3	2852729	G	A	PASS	intron_variant	MODIFIER	ZNF423	ZNF423	transcript	XM_014738459.2	protein_coding	3	c.329-7423C>T		-1	-1	-1	-1	-1	-1	0
chr3	2852729	G	A	PASS	intron_variant	MODIFIER	ZNF423	ZNF423	transcript	XM_023636933.1	protein_coding	1	c.-74-7423C>T		-1	-1	-1	-1	-1	-1	0
chr3	2852729	G	A	PASS	intron_variant	MODIFIER	ZNF423	ZNF423	transcript	XM_014738458.2	protein_coding	1	c.-74-7423C>T		-1	-1	-1	-1	-1	-1	0
chr3	2852729	G	A	PASS	intron_variant	MODIFIER	ZNF423	ZNF423	transcript	XM_023636932.1	protein_coding	2	c.98-7423C>T		-1	-1	-1	-1	-1	-1	0
chr3	2853281	C	G	PASS	intron_variant	MODIFIER	ZNF423	ZNF423	transcript	XM_014738459.2	protein_coding	3	c.329-7975G>C		-1	-1	-1	-1	-1	-1	0
chr3	2853281	C	G	PASS	intron_variant	MODIFIER	ZNF423	ZNF423	transcript	XM_023636933.1	protein_coding	1	c.-74-7975G>C		-1	-1	-1	-1	-1	-1	0
chr3	2853281	C	G	PASS	intron_variant	MODIFIER	ZNF423	ZNF423	transcript	XM_014738458.2	protein_coding	1	c.-74-7975G>C		-1	-1	-1	-1	-1	-1	0
chr3	2853281	C	G	PASS	intron_variant	MODIFIER	ZNF423	ZNF423	transcript	XM_023636932.1	protein_coding	2	c.98-7975G>C		-1	-1	-1	-1	-1	-1	0
chr3	3026754	G	T	PASS	intergenic_region	MODIFIER	ZNF423-CNEP1R1	ZNF423-CNEP1R1	intergenic_region	ZNF423-CNEP1R1		-1	n.3026754G>T		-1	-1	-1	-1	-1	-1	0
chr3	3141135	G	T	PASS	upstream_gene_variant	MODIFIER	CNEP1R1	CNEP1R1	transcript	XM_014738436.2	protein_coding	-1	c.-2566G>T		-1	-1	-1	-1	-1	-1	2452
chr3	3141135	G	T	PASS	intergenic_region	MODIFIER	ZNF423-CNEP1R1	ZNF423-CNEP1R1	intergenic_region	ZNF423-CNEP1R1		-1	n.3141135G>T		-1	-1	-1	-1	-1	-1	0
chr3	3145836	T	C	PASS	intron_variant	MODIFIER	CNEP1R1	CNEP1R1	transcript	XM_014738436.2	protein_coding	2	c.97+1003T>C		-1	-1	-1	-1	-1	-1	0
chr3	3159834	C	T	PASS	upstream_gene_variant	MODIFIER	HEATR3	HEATR3	transcript	XM_023636934.1	protein_coding	-1	c.-3341C>T		-1	-1	-1	-1	-1	-1	2448
chr3	3159834	C	T	PASS	downstream_gene_variant	MODIFIER	CNEP1R1	CNEP1R1	transcript	XM_014738436.2	protein_coding	-1	c.*4950C>T		-1	-1	-1	-1	-1	-1	3651
chr3	3159834	C	T	PASS	intergenic_region	MODIFIER	CNEP1R1-HEATR3	CNEP1R1-HEATR3	intergenic_region	CNEP1R1-HEATR3		-1	n.3159834C>T		-1	-1	-1	-1	-1	-1	0
chr3	3167364	C	A	PASS	intron_variant	MODIFIER	HEATR3	HEATR3	transcript	XM_023636934.1	protein_coding	4	c.503+392C>A		-1	-1	-1	-1	-1	-1	0
chr3	3167364	C	A	PASS	intron_variant	MODIFIER	HEATR3	HEATR3	transcript	XM_023636935.1	protein_coding	2	c.19+392C>A		-1	-1	-1	-1	-1	-1	0
chr3	3176322	A	G	PASS	intron_variant	MODIFIER	HEATR3	HEATR3	transcript	XM_023636934.1	protein_coding	7	c.1033-1771A>G		-1	-1	-1	-1	-1	-1	0
chr3	3176322	A	G	PASS	intron_variant	MODIFIER	HEATR3	HEATR3	transcript	XM_023636935.1	protein_coding	4	c.439-1771A>G		-1	-1	-1	-1	-1	-1	0
chr3	3204302	G	C	PASS	intergenic_region	MODIFIER	HEATR3-PAPD5	HEATR3-PAPD5	intergenic_region	HEATR3-PAPD5		-1	n.3204302G>C		-1	-1	-1	-1	-1	-1	0
chr3	3210511	G	C	PASS	intergenic_region	MODIFIER	HEATR3-PAPD5	HEATR3-PAPD5	intergenic_region	HEATR3-PAPD5		-1	n.3210511G>C		-1	-1	-1	-1	-1	-1	0
chr3	3222331	T	C	PASS	upstream_gene_variant	MODIFIER	PAPD5	PAPD5	transcript	XM_023636936.1	protein_coding	-1	c.-3075T>C		-1	-1	-1	-1	-1	-1	3023
chr3	3222331	T	C	PASS	upstream_gene_variant	MODIFIER	PAPD5	PAPD5	transcript	XM_023636937.1	protein_coding	-1	c.-3075T>C		-1	-1	-1	-1	-1	-1	3023
chr3	3222331	T	C	PASS	intergenic_region	MODIFIER	HEATR3-PAPD5	HEATR3-PAPD5	intergenic_region	HEATR3-PAPD5		-1	n.3222331T>C		-1	-1	-1	-1	-1	-1	0
chr3	3273793	A	C	PASS	intron_variant	MODIFIER	PAPD5	PAPD5	transcript	XM_023636936.1	protein_coding	2	c.699+826A>C		-1	-1	-1	-1	-1	-1	0
chr3	3273793	A	C	PASS	intron_variant	MODIFIER	PAPD5	PAPD5	transcript	XM_023636937.1	protein_coding	2	c.699+826A>C		-1	-1	-1	-1	-1	-1	0
chr3	3275561	T	A	PASS	intron_variant	MODIFIER	PAPD5	PAPD5	transcript	XM_023636936.1	protein_coding	3	c.746+863T>A		-1	-1	-1	-1	-1	-1	0
chr3	3275561	T	A	PASS	intron_variant	MODIFIER	PAPD5	PAPD5	transcript	XM_023636937.1	protein_coding	3	c.746+863T>A		-1	-1	-1	-1	-1	-1	0
chr3	3276215	A	T	PASS	intron_variant	MODIFIER	PAPD5	PAPD5	transcript	XM_023636936.1	protein_coding	3	c.747-311A>T		-1	-1	-1	-1	-1	-1	0
chr3	3276215	A	T	PASS	intron_variant	MODIFIER	PAPD5	PAPD5	transcript	XM_023636937.1	protein_coding	3	c.747-311A>T		-1	-1	-1	-1	-1	-1	0
chr3	3302321	C	G	PASS	intergenic_region	MODIFIER	PAPD5-ADCY7	PAPD5-ADCY7	intergenic_region	PAPD5-ADCY7		-1	n.3302321C>G		-1	-1	-1	-1	-1	-1	0
chr3	3303344	G	A	PASS	intergenic_region	MODIFIER	PAPD5-ADCY7	PAPD5-ADCY7	intergenic_region	PAPD5-ADCY7		-1	n.3303344G>A		-1	-1	-1	-1	-1	-1	0
chr3	3304374	C	T	PASS	intergenic_region	MODIFIER	PAPD5-ADCY7	PAPD5-ADCY7	intergenic_region	PAPD5-ADCY7		-1	n.3304374C>T		-1	-1	-1	-1	-1	-1	0
chr3	3307871	C	G	PASS	intergenic_region	MODIFIER	PAPD5-ADCY7	PAPD5-ADCY7	intergenic_region	PAPD5-ADCY7		-1	n.3307871C>G		-1	-1	-1	-1	-1	-1	0
chr3	3307997	G	C	PASS	intergenic_region	MODIFIER	PAPD5-ADCY7	PAPD5-ADCY7	intergenic_region	PAPD5-ADCY7		-1	n.3307997G>C		-1	-1	-1	-1	-1	-1	0
chr3	3312089	C	G	PASS	intergenic_region	MODIFIER	PAPD5-ADCY7	PAPD5-ADCY7	intergenic_region	PAPD5-ADCY7		-1	n.3312089C>G		-1	-1	-1	-1	-1	-1	0
chr3	3324418	C	T	PASS	intron_variant	MODIFIER	ADCY7	ADCY7	transcript	XM_023636939.1	protein_coding	1	c.-257+4193C>T		-1	-1	-1	-1	-1	-1	0
chr3	3324418	C	T	PASS	intron_variant	MODIFIER	ADCY7	ADCY7	transcript	XM_023636941.1	protein_coding	1	c.-257+4193C>T		-1	-1	-1	-1	-1	-1	0
chr3	3349096	C	T	PASS	intron_variant	MODIFIER	ADCY7	ADCY7	transcript	XM_023636939.1	protein_coding	15	c.1850+431C>T		-1	-1	-1	-1	-1	-1	0
chr3	3349096	C	T	PASS	intron_variant	MODIFIER	ADCY7	ADCY7	transcript	XM_023636941.1	protein_coding	14	c.1691+431C>T		-1	-1	-1	-1	-1	-1	0
chr3	3349096	C	T	PASS	intron_variant	MODIFIER	ADCY7	ADCY7	transcript	XM_023636944.1	protein_coding	14	c.1850+431C>T		-1	-1	-1	-1	-1	-1	0
chr3	3349096	C	T	PASS	intron_variant	MODIFIER	ADCY7	ADCY7	transcript	XM_023636943.1	protein_coding	14	c.1850+431C>T		-1	-1	-1	-1	-1	-1	0
chr3	3349096	C	T	PASS	intron_variant	MODIFIER	ADCY7	ADCY7	transcript	XM_023636940.1	protein_coding	14	c.1850+431C>T		-1	-1	-1	-1	-1	-1	0
chr3	3349096	C	T	PASS	intron_variant	MODIFIER	ADCY7	ADCY7	transcript	XM_023636942.1	protein_coding	13	c.1265+431C>T		-1	-1	-1	-1	-1	-1	0
chr3	3352070	C	A	PASS	intron_variant	MODIFIER	ADCY7	ADCY7	transcript	XM_023636939.1	protein_coding	19	c.2354+61C>A		-1	-1	-1	-1	-1	-1	0
chr3	3352070	C	A	PASS	intron_variant	MODIFIER	ADCY7	ADCY7	transcript	XM_023636941.1	protein_coding	18	c.2195+61C>A		-1	-1	-1	-1	-1	-1	0
chr3	3352070	C	A	PASS	intron_variant	MODIFIER	ADCY7	ADCY7	transcript	XM_023636944.1	protein_coding	18	c.2354+61C>A		-1	-1	-1	-1	-1	-1	0
chr3	3352070	C	A	PASS	intron_variant	MODIFIER	ADCY7	ADCY7	transcript	XM_023636943.1	protein_coding	18	c.2354+61C>A		-1	-1	-1	-1	-1	-1	0
chr3	3352070	C	A	PASS	intron_variant	MODIFIER	ADCY7	ADCY7	transcript	XM_023636940.1	protein_coding	18	c.2354+61C>A		-1	-1	-1	-1	-1	-1	0
chr3	3352070	C	A	PASS	intron_variant	MODIFIER	ADCY7	ADCY7	transcript	XM_023636942.1	protein_coding	17	c.1769+61C>A		-1	-1	-1	-1	-1	-1	0
chr3	3364139	C	G	PASS	intron_variant	MODIFIER	BRD7	BRD7	transcript	XM_023636945.1	protein_coding	12	c.1444-246G>C		-1	-1	-1	-1	-1	-1	0
chr3	3364139	C	G	PASS	intron_variant	MODIFIER	BRD7	BRD7	transcript	XM_023636946.1	protein_coding	12	c.1444-246G>C		-1	-1	-1	-1	-1	-1	0
chr3	3368265	G	T	PASS	intron_variant	MODIFIER	BRD7	BRD7	transcript	XM_023636945.1	protein_coding	9	c.1087+832C>A		-1	-1	-1	-1	-1	-1	0
chr3	3368265	G	T	PASS	intron_variant	MODIFIER	BRD7	BRD7	transcript	XM_023636946.1	protein_coding	9	c.1087+832C>A		-1	-1	-1	-1	-1	-1	0
chr3	3372487	T	C	PASS	intron_variant	MODIFIER	BRD7	BRD7	transcript	XM_023636945.1	protein_coding	6	c.703-1346A>G		-1	-1	-1	-1	-1	-1	0
chr3	3372487	T	C	PASS	intron_variant	MODIFIER	BRD7	BRD7	transcript	XM_023636946.1	protein_coding	6	c.703-1346A>G		-1	-1	-1	-1	-1	-1	0
chr3	3373205	C	T	PASS	intron_variant	MODIFIER	BRD7	BRD7	transcript	XM_023636945.1	protein_coding	6	c.703-2064G>A		-1	-1	-1	-1	-1	-1	0
chr3	3373205	C	T	PASS	intron_variant	MODIFIER	BRD7	BRD7	transcript	XM_023636946.1	protein_coding	6	c.703-2064G>A		-1	-1	-1	-1	-1	-1	0
chr3	3377721	G	C	PASS	intron_variant	MODIFIER	BRD7	BRD7	transcript	XM_023636945.1	protein_coding	5	c.591+1413C>G		-1	-1	-1	-1	-1	-1	0
chr3	3377721	G	C	PASS	intron_variant	MODIFIER	BRD7	BRD7	transcript	XM_023636946.1	protein_coding	5	c.591+1413C>G		-1	-1	-1	-1	-1	-1	0
chr3	3381229	A	C	PASS	intron_variant	MODIFIER	BRD7	BRD7	transcript	XM_023636945.1	protein_coding	4	c.446+1007T>G		-1	-1	-1	-1	-1	-1	0
chr3	3381229	A	C	PASS	intron_variant	MODIFIER	BRD7	BRD7	transcript	XM_023636946.1	protein_coding	4	c.446+1007T>G		-1	-1	-1	-1	-1	-1	0
chr3	3381313	T	C	PASS	intron_variant	MODIFIER	BRD7	BRD7	transcript	XM_023636945.1	protein_coding	4	c.446+923A>G		-1	-1	-1	-1	-1	-1	0
chr3	3381313	T	C	PASS	intron_variant	MODIFIER	BRD7	BRD7	transcript	XM_023636946.1	protein_coding	4	c.446+923A>G		-1	-1	-1	-1	-1	-1	0
chr3	3382347	T	C	PASS	intron_variant	MODIFIER	BRD7	BRD7	transcript	XM_023636945.1	protein_coding	3	c.389-54A>G		-1	-1	-1	-1	-1	-1	0
chr3	3382347	T	C	PASS	intron_variant	MODIFIER	BRD7	BRD7	transcript	XM_023636946.1	protein_coding	3	c.389-54A>G		-1	-1	-1	-1	-1	-1	0
chr3	3395054	G	A	PASS	5_prime_UTR_variant	MODIFIER	BRD7	BRD7	transcript	XM_023636945.1	protein_coding	1	c.-165C>T		-1	-1	-1	-1	-1	-1	165
chr3	3395054	G	A	PASS	5_prime_UTR_variant	MODIFIER	BRD7	BRD7	transcript	XM_023636946.1	protein_coding	1	c.-165C>T		-1	-1	-1	-1	-1	-1	165
chr3	3398213	C	T	PASS	upstream_gene_variant	MODIFIER	BRD7	BRD7	transcript	XM_023636945.1	protein_coding	-1	c.-3324G>A		-1	-1	-1	-1	-1	-1	3148
chr3	3398213	C	T	PASS	upstream_gene_variant	MODIFIER	BRD7	BRD7	transcript	XM_023636946.1	protein_coding	-1	c.-3324G>A		-1	-1	-1	-1	-1	-1	3151
chr3	3398213	C	T	PASS	intergenic_region	MODIFIER	BRD7-LOC111772744	BRD7-LOC111772744	intergenic_region	BRD7-LOC111772744		-1	n.3398213C>T		-1	-1	-1	-1	-1	-1	0
chr3	3401562	C	T	PASS	intergenic_region	MODIFIER	BRD7-LOC111772744	BRD7-LOC111772744	intergenic_region	BRD7-LOC111772744		-1	n.3401562C>T		-1	-1	-1	-1	-1	-1	0
chr3	3402842	G	A	PASS	intergenic_region	MODIFIER	BRD7-LOC111772744	BRD7-LOC111772744	intergenic_region	BRD7-LOC111772744		-1	n.3402842G>A		-1	-1	-1	-1	-1	-1	0
chr3	3404052	T	C	PASS	downstream_gene_variant	MODIFIER	LOC111772744	LOC111772744	transcript	XR_002806747.1	pseudogene	-1	n.*3935A>G		-1	-1	-1	-1	-1	-1	3935
chr3	3404052	T	C	PASS	intergenic_region	MODIFIER	BRD7-LOC111772744	BRD7-LOC111772744	intergenic_region	BRD7-LOC111772744		-1	n.3404052T>C		-1	-1	-1	-1	-1	-1	0
chr3	3407845	A	T	PASS	downstream_gene_variant	MODIFIER	LOC111772744	LOC111772744	transcript	XR_002806747.1	pseudogene	-1	n.*142T>A		-1	-1	-1	-1	-1	-1	142
chr3	3407845	A	T	PASS	intergenic_region	MODIFIER	BRD7-LOC111772744	BRD7-LOC111772744	intergenic_region	BRD7-LOC111772744		-1	n.3407845A>T		-1	-1	-1	-1	-1	-1	0
chr3	3410362	G	A	PASS	non_coding_transcript_exon_variant	MODIFIER	LOC111772744	LOC111772744	transcript	XR_002806747.1	pseudogene	1	n.939C>T		-1	-1	-1	-1	-1	-1	0
chr3	3411241	G	A	PASS	non_coding_transcript_exon_variant	MODIFIER	LOC111772744	LOC111772744	transcript	XR_002806747.1	pseudogene	1	n.60C>T		-1	-1	-1	-1	-1	-1	0
chr3	3411536	T	C	PASS	upstream_gene_variant	MODIFIER	LOC111772744	LOC111772744	transcript	XR_002806747.1	pseudogene	-1	n.-236A>G		-1	-1	-1	-1	-1	-1	236
chr3	3411536	T	C	PASS	intergenic_region	MODIFIER	LOC111772744-NKD1	LOC111772744-NKD1	intergenic_region	LOC111772744-NKD1		-1	n.3411536T>C		-1	-1	-1	-1	-1	-1	0
chr3	3412676	GGCCAGGCCCTTTTTGTCCAACCAGCTGTGGCCTTGGTGCTGGGGGCGGGGCCTTGGGGAGGTGGGCCAATGAGATATCCTCAACAGCT	G	PASS	upstream_gene_variant	MODIFIER	LOC111772744	LOC111772744	transcript	XR_002806747.1	pseudogene	-1	n.-1464_-1377delAGCTGTTGAGGATATCTCATTGGCCCACCTCCCCAAGGCCCCGCCCCCAGCACCAAGGCCACAGCTGGTTGGACAAAAAGGGCCTGGC		-1	-1	-1	-1	-1	-1	1377
chr3	3412676	GGCCAGGCCCTTTTTGTCCAACCAGCTGTGGCCTTGGTGCTGGGGGCGGGGCCTTGGGGAGGTGGGCCAATGAGATATCCTCAACAGCT	G	PASS	intergenic_region	MODIFIER	LOC111772744-NKD1	LOC111772744-NKD1	intergenic_region	LOC111772744-NKD1		-1	n.3412677_3412764delGCCAGGCCCTTTTTGTCCAACCAGCTGTGGCCTTGGTGCTGGGGGCGGGGCCTTGGGGAGGTGGGCCAATGAGATATCCTCAACAGCT		-1	-1	-1	-1	-1	-1	0
chr3	3412978	C	T	PASS	upstream_gene_variant	MODIFIER	LOC111772744	LOC111772744	transcript	XR_002806747.1	pseudogene	-1	n.-1678G>A		-1	-1	-1	-1	-1	-1	1678
chr3	3412978	C	T	PASS	intergenic_region	MODIFIER	LOC111772744-NKD1	LOC111772744-NKD1	intergenic_region	LOC111772744-NKD1		-1	n.3412978C>T		-1	-1	-1	-1	-1	-1	0
chr3	3416340	G	A	PASS	intergenic_region	MODIFIER	LOC111772744-NKD1	LOC111772744-NKD1	intergenic_region	LOC111772744-NKD1		-1	n.3416340G>A		-1	-1	-1	-1	-1	-1	0
chr3	3416670	C	T	PASS	intergenic_region	MODIFIER	LOC111772744-NKD1	LOC111772744-NKD1	intergenic_region	LOC111772744-NKD1		-1	n.3416670C>T		-1	-1	-1	-1	-1	-1	0
chr3	3417707	C	T	PASS	intergenic_region	MODIFIER	LOC111772744-NKD1	LOC111772744-NKD1	intergenic_region	LOC111772744-NKD1		-1	n.3417707C>T		-1	-1	-1	-1	-1	-1	0
chr3	3418269	C	T	PASS	intergenic_region	MODIFIER	LOC111772744-NKD1	LOC111772744-NKD1	intergenic_region	LOC111772744-NKD1		-1	n.3418269C>T		-1	-1	-1	-1	-1	-1	0
chr3	3418406	T	G	PASS	intergenic_region	MODIFIER	LOC111772744-NKD1	LOC111772744-NKD1	intergenic_region	LOC111772744-NKD1		-1	n.3418406T>G		-1	-1	-1	-1	-1	-1	0
chr3	3419021	A	G	PASS	intergenic_region	MODIFIER	LOC111772744-NKD1	LOC111772744-NKD1	intergenic_region	LOC111772744-NKD1		-1	n.3419021A>G		-1	-1	-1	-1	-1	-1	0
chr3	3419461	A	G	PASS	intergenic_region	MODIFIER	LOC111772744-NKD1	LOC111772744-NKD1	intergenic_region	LOC111772744-NKD1		-1	n.3419461A>G		-1	-1	-1	-1	-1	-1	0
chr3	3421022	G	A	PASS	intergenic_region	MODIFIER	LOC111772744-NKD1	LOC111772744-NKD1	intergenic_region	LOC111772744-NKD1		-1	n.3421022G>A		-1	-1	-1	-1	-1	-1	0
chr3	3421025	TA	T	PASS	intergenic_region	MODIFIER	LOC111772744-NKD1	LOC111772744-NKD1	intergenic_region	LOC111772744-NKD1		-1	n.3421026delA		-1	-1	-1	-1	-1	-1	0
chr3	3421324	G	A	PASS	intergenic_region	MODIFIER	LOC111772744-NKD1	LOC111772744-NKD1	intergenic_region	LOC111772744-NKD1		-1	n.3421324G>A		-1	-1	-1	-1	-1	-1	0
chr3	3421337	T	C	PASS	intergenic_region	MODIFIER	LOC111772744-NKD1	LOC111772744-NKD1	intergenic_region	LOC111772744-NKD1		-1	n.3421337T>C		-1	-1	-1	-1	-1	-1	0
chr3	3421563	G	A	PASS	intergenic_region	MODIFIER	LOC111772744-NKD1	LOC111772744-NKD1	intergenic_region	LOC111772744-NKD1		-1	n.3421563G>A		-1	-1	-1	-1	-1	-1	0
chr3	3422930	A	C	PASS	intergenic_region	MODIFIER	LOC111772744-NKD1	LOC111772744-NKD1	intergenic_region	LOC111772744-NKD1		-1	n.3422930A>C		-1	-1	-1	-1	-1	-1	0
chr3	3422962	T	G	PASS	intergenic_region	MODIFIER	LOC111772744-NKD1	LOC111772744-NKD1	intergenic_region	LOC111772744-NKD1		-1	n.3422962T>G		-1	-1	-1	-1	-1	-1	0
chr3	3423742	C	A	PASS	intergenic_region	MODIFIER	LOC111772744-NKD1	LOC111772744-NKD1	intergenic_region	LOC111772744-NKD1		-1	n.3423742C>A		-1	-1	-1	-1	-1	-1	0
chr3	3426675	G	A	PASS	intergenic_region	MODIFIER	LOC111772744-NKD1	LOC111772744-NKD1	intergenic_region	LOC111772744-NKD1		-1	n.3426675G>A		-1	-1	-1	-1	-1	-1	0
chr3	3427364	C	T	PASS	intergenic_region	MODIFIER	LOC111772744-NKD1	LOC111772744-NKD1	intergenic_region	LOC111772744-NKD1		-1	n.3427364C>T		-1	-1	-1	-1	-1	-1	0
chr3	3431591	C	T	PASS	intergenic_region	MODIFIER	LOC111772744-NKD1	LOC111772744-NKD1	intergenic_region	LOC111772744-NKD1		-1	n.3431591C>T		-1	-1	-1	-1	-1	-1	0
chr3	3433142	T	C	PASS	intergenic_region	MODIFIER	LOC111772744-NKD1	LOC111772744-NKD1	intergenic_region	LOC111772744-NKD1		-1	n.3433142T>C		-1	-1	-1	-1	-1	-1	0
chr3	3433277	A	G	PASS	intergenic_region	MODIFIER	LOC111772744-NKD1	LOC111772744-NKD1	intergenic_region	LOC111772744-NKD1		-1	n.3433277A>G		-1	-1	-1	-1	-1	-1	0
chr3	3433503	G	A	PASS	intergenic_region	MODIFIER	LOC111772744-NKD1	LOC111772744-NKD1	intergenic_region	LOC111772744-NKD1		-1	n.3433503G>A		-1	-1	-1	-1	-1	-1	0
chr3	3433768	T	C	PASS	intergenic_region	MODIFIER	LOC111772744-NKD1	LOC111772744-NKD1	intergenic_region	LOC111772744-NKD1		-1	n.3433768T>C		-1	-1	-1	-1	-1	-1	0
chr3	3435717	C	G	PASS	intergenic_region	MODIFIER	LOC111772744-NKD1	LOC111772744-NKD1	intergenic_region	LOC111772744-NKD1		-1	n.3435717C>G		-1	-1	-1	-1	-1	-1	0
chr3	3435859	C	T	PASS	intergenic_region	MODIFIER	LOC111772744-NKD1	LOC111772744-NKD1	intergenic_region	LOC111772744-NKD1		-1	n.3435859C>T		-1	-1	-1	-1	-1	-1	0
chr3	3437114	A	C	PASS	intergenic_region	MODIFIER	LOC111772744-NKD1	LOC111772744-NKD1	intergenic_region	LOC111772744-NKD1		-1	n.3437114A>C		-1	-1	-1	-1	-1	-1	0
chr3	3437166	G	C	PASS	intergenic_region	MODIFIER	LOC111772744-NKD1	LOC111772744-NKD1	intergenic_region	LOC111772744-NKD1		-1	n.3437166G>C		-1	-1	-1	-1	-1	-1	0
chr3	3437722	T	C	PASS	intergenic_region	MODIFIER	LOC111772744-NKD1	LOC111772744-NKD1	intergenic_region	LOC111772744-NKD1		-1	n.3437722T>C		-1	-1	-1	-1	-1	-1	0
chr3	3437727	C	T	PASS	intergenic_region	MODIFIER	LOC111772744-NKD1	LOC111772744-NKD1	intergenic_region	LOC111772744-NKD1		-1	n.3437727C>T		-1	-1	-1	-1	-1	-1	0
chr3	3438318	C	T	PASS	intergenic_region	MODIFIER	LOC111772744-NKD1	LOC111772744-NKD1	intergenic_region	LOC111772744-NKD1		-1	n.3438318C>T		-1	-1	-1	-1	-1	-1	0
chr3	3438368	C	T	PASS	intergenic_region	MODIFIER	LOC111772744-NKD1	LOC111772744-NKD1	intergenic_region	LOC111772744-NKD1		-1	n.3438368C>T		-1	-1	-1	-1	-1	-1	0
chr3	3438505	G	T	PASS	intergenic_region	MODIFIER	LOC111772744-NKD1	LOC111772744-NKD1	intergenic_region	LOC111772744-NKD1		-1	n.3438505G>T		-1	-1	-1	-1	-1	-1	0
chr3	3438546	G	A	PASS	intergenic_region	MODIFIER	LOC111772744-NKD1	LOC111772744-NKD1	intergenic_region	LOC111772744-NKD1		-1	n.3438546G>A		-1	-1	-1	-1	-1	-1	0
chr3	3438655	A	G	PASS	intergenic_region	MODIFIER	LOC111772744-NKD1	LOC111772744-NKD1	intergenic_region	LOC111772744-NKD1		-1	n.3438655A>G		-1	-1	-1	-1	-1	-1	0
chr3	3439021	G	A	PASS	intergenic_region	MODIFIER	LOC111772744-NKD1	LOC111772744-NKD1	intergenic_region	LOC111772744-NKD1		-1	n.3439021G>A		-1	-1	-1	-1	-1	-1	0
chr3	3439950	A	G	PASS	intergenic_region	MODIFIER	LOC111772744-NKD1	LOC111772744-NKD1	intergenic_region	LOC111772744-NKD1		-1	n.3439950A>G		-1	-1	-1	-1	-1	-1	0
chr3	3440008	C	A	PASS	intergenic_region	MODIFIER	LOC111772744-NKD1	LOC111772744-NKD1	intergenic_region	LOC111772744-NKD1		-1	n.3440008C>A		-1	-1	-1	-1	-1	-1	0
chr3	3440011	C	G	PASS	intergenic_region	MODIFIER	LOC111772744-NKD1	LOC111772744-NKD1	intergenic_region	LOC111772744-NKD1		-1	n.3440011C>G		-1	-1	-1	-1	-1	-1	0
chr3	3440039	C	T	PASS	intergenic_region	MODIFIER	LOC111772744-NKD1	LOC111772744-NKD1	intergenic_region	LOC111772744-NKD1		-1	n.3440039C>T		-1	-1	-1	-1	-1	-1	0
chr3	3440588	T	C	PASS	intergenic_region	MODIFIER	LOC111772744-NKD1	LOC111772744-NKD1	intergenic_region	LOC111772744-NKD1		-1	n.3440588T>C		-1	-1	-1	-1	-1	-1	0
chr3	3440886	T	C	PASS	intergenic_region	MODIFIER	LOC111772744-NKD1	LOC111772744-NKD1	intergenic_region	LOC111772744-NKD1		-1	n.3440886T>C		-1	-1	-1	-1	-1	-1	0
chr3	3440893	T	C	PASS	intergenic_region	MODIFIER	LOC111772744-NKD1	LOC111772744-NKD1	intergenic_region	LOC111772744-NKD1		-1	n.3440893T>C		-1	-1	-1	-1	-1	-1	0
chr3	3440906	T	C	PASS	intergenic_region	MODIFIER	LOC111772744-NKD1	LOC111772744-NKD1	intergenic_region	LOC111772744-NKD1		-1	n.3440906T>C		-1	-1	-1	-1	-1	-1	0
chr3	3440910	C	T	PASS	intergenic_region	MODIFIER	LOC111772744-NKD1	LOC111772744-NKD1	intergenic_region	LOC111772744-NKD1		-1	n.3440910C>T		-1	-1	-1	-1	-1	-1	0
chr3	3441106	C	CA	PASS	intergenic_region	MODIFIER	LOC111772744-NKD1	LOC111772744-NKD1	intergenic_region	LOC111772744-NKD1		-1	n.3441106_3441107insA		-1	-1	-1	-1	-1	-1	0
chr3	3441139	C	T	PASS	intergenic_region	MODIFIER	LOC111772744-NKD1	LOC111772744-NKD1	intergenic_region	LOC111772744-NKD1		-1	n.3441139C>T		-1	-1	-1	-1	-1	-1	0
chr3	3441141	A	G	PASS	intergenic_region	MODIFIER	LOC111772744-NKD1	LOC111772744-NKD1	intergenic_region	LOC111772744-NKD1		-1	n.3441141A>G		-1	-1	-1	-1	-1	-1	0
chr3	3441172	A	G	PASS	intergenic_region	MODIFIER	LOC111772744-NKD1	LOC111772744-NKD1	intergenic_region	LOC111772744-NKD1		-1	n.3441172A>G		-1	-1	-1	-1	-1	-1	0
chr3	3441175	C	T	PASS	intergenic_region	MODIFIER	LOC111772744-NKD1	LOC111772744-NKD1	intergenic_region	LOC111772744-NKD1		-1	n.3441175C>T		-1	-1	-1	-1	-1	-1	0
chr3	3441284	C	T	PASS	intergenic_region	MODIFIER	LOC111772744-NKD1	LOC111772744-NKD1	intergenic_region	LOC111772744-NKD1		-1	n.3441284C>T		-1	-1	-1	-1	-1	-1	0
chr3	3441332	T	G	PASS	intergenic_region	MODIFIER	LOC111772744-NKD1	LOC111772744-NKD1	intergenic_region	LOC111772744-NKD1		-1	n.3441332T>G		-1	-1	-1	-1	-1	-1	0
chr3	3441365	T	A	PASS	intergenic_region	MODIFIER	LOC111772744-NKD1	LOC111772744-NKD1	intergenic_region	LOC111772744-NKD1		-1	n.3441365T>A		-1	-1	-1	-1	-1	-1	0
chr3	3441390	A	G	PASS	intergenic_region	MODIFIER	LOC111772744-NKD1	LOC111772744-NKD1	intergenic_region	LOC111772744-NKD1		-1	n.3441390A>G		-1	-1	-1	-1	-1	-1	0
chr3	3441407	G	A	PASS	intergenic_region	MODIFIER	LOC111772744-NKD1	LOC111772744-NKD1	intergenic_region	LOC111772744-NKD1		-1	n.3441407G>A		-1	-1	-1	-1	-1	-1	0
chr3	3441488	C	T	PASS	intergenic_region	MODIFIER	LOC111772744-NKD1	LOC111772744-NKD1	intergenic_region	LOC111772744-NKD1		-1	n.3441488C>T		-1	-1	-1	-1	-1	-1	0
chr3	3441521	T	C	PASS	intergenic_region	MODIFIER	LOC111772744-NKD1	LOC111772744-NKD1	intergenic_region	LOC111772744-NKD1		-1	n.3441521T>C		-1	-1	-1	-1	-1	-1	0
chr3	3441589	G	C	PASS	intergenic_region	MODIFIER	LOC111772744-NKD1	LOC111772744-NKD1	intergenic_region	LOC111772744-NKD1		-1	n.3441589G>C		-1	-1	-1	-1	-1	-1	0
chr3	3441640	T	C	PASS	intergenic_region	MODIFIER	LOC111772744-NKD1	LOC111772744-NKD1	intergenic_region	LOC111772744-NKD1		-1	n.3441640T>C		-1	-1	-1	-1	-1	-1	0
chr3	3441677	T	C	PASS	intergenic_region	MODIFIER	LOC111772744-NKD1	LOC111772744-NKD1	intergenic_region	LOC111772744-NKD1		-1	n.3441677T>C		-1	-1	-1	-1	-1	-1	0
chr3	3441927	C	T	PASS	intergenic_region	MODIFIER	LOC111772744-NKD1	LOC111772744-NKD1	intergenic_region	LOC111772744-NKD1		-1	n.3441927C>T		-1	-1	-1	-1	-1	-1	0
chr3	3441933	ATG	A	PASS	intergenic_region	MODIFIER	LOC111772744-NKD1	LOC111772744-NKD1	intergenic_region	LOC111772744-NKD1		-1	n.3441934_3441935delTG		-1	-1	-1	-1	-1	-1	0
chr3	3442060	CTCCTCTTTTTGCTGAGGAACACTGGCCCTGAACTAACATCCATGCCTATCT	C	PASS	intergenic_region	MODIFIER	LOC111772744-NKD1	LOC111772744-NKD1	intergenic_region	LOC111772744-NKD1		-1	n.3442061_3442111delTCCTCTTTTTGCTGAGGAACACTGGCCCTGAACTAACATCCATGCCTATCT		-1	-1	-1	-1	-1	-1	0
chr3	3442066	T	*,TAC	QD2	intergenic_region	MODIFIER	LOC111772744-NKD1	LOC111772744-NKD1	intergenic_region	LOC111772744-NKD1		-1	n.3442066_3442067insAC		-1	-1	-1	-1	-1	-1	0
chr3	3442070	T	*,A	QD2	intergenic_region	MODIFIER	LOC111772744-NKD1	LOC111772744-NKD1	intergenic_region	LOC111772744-NKD1		-1	n.3442070T>A		-1	-1	-1	-1	-1	-1	0
chr3	3442071	G	*,T	QD2	intergenic_region	MODIFIER	LOC111772744-NKD1	LOC111772744-NKD1	intergenic_region	LOC111772744-NKD1		-1	n.3442071G>T		-1	-1	-1	-1	-1	-1	0
chr3	3442072	C	*,A	QD2	intergenic_region	MODIFIER	LOC111772744-NKD1	LOC111772744-NKD1	intergenic_region	LOC111772744-NKD1		-1	n.3442072C>A		-1	-1	-1	-1	-1	-1	0
chr3	3442128	TG	T	PASS	intergenic_region	MODIFIER	LOC111772744-NKD1	LOC111772744-NKD1	intergenic_region	LOC111772744-NKD1		-1	n.3442129delG		-1	-1	-1	-1	-1	-1	0
chr3	3442166	A	G	PASS	intergenic_region	MODIFIER	LOC111772744-NKD1	LOC111772744-NKD1	intergenic_region	LOC111772744-NKD1		-1	n.3442166A>G		-1	-1	-1	-1	-1	-1	0
chr3	3442171	C	T	PASS	intergenic_region	MODIFIER	LOC111772744-NKD1	LOC111772744-NKD1	intergenic_region	LOC111772744-NKD1		-1	n.3442171C>T		-1	-1	-1	-1	-1	-1	0
chr3	3442212	T	C	PASS	intergenic_region	MODIFIER	LOC111772744-NKD1	LOC111772744-NKD1	intergenic_region	LOC111772744-NKD1		-1	n.3442212T>C		-1	-1	-1	-1	-1	-1	0
chr3	3442213	G	A	PASS	intergenic_region	MODIFIER	LOC111772744-NKD1	LOC111772744-NKD1	intergenic_region	LOC111772744-NKD1		-1	n.3442213G>A		-1	-1	-1	-1	-1	-1	0
chr3	3442494	A	G	PASS	intergenic_region	MODIFIER	LOC111772744-NKD1	LOC111772744-NKD1	intergenic_region	LOC111772744-NKD1		-1	n.3442494A>G		-1	-1	-1	-1	-1	-1	0
chr3	3442521	T	C	PASS	intergenic_region	MODIFIER	LOC111772744-NKD1	LOC111772744-NKD1	intergenic_region	LOC111772744-NKD1		-1	n.3442521T>C		-1	-1	-1	-1	-1	-1	0
chr3	3442548	T	C	PASS	intergenic_region	MODIFIER	LOC111772744-NKD1	LOC111772744-NKD1	intergenic_region	LOC111772744-NKD1		-1	n.3442548T>C		-1	-1	-1	-1	-1	-1	0
chr3	3442562	G	C	PASS	intergenic_region	MODIFIER	LOC111772744-NKD1	LOC111772744-NKD1	intergenic_region	LOC111772744-NKD1		-1	n.3442562G>C		-1	-1	-1	-1	-1	-1	0
chr3	3442787	T	C	PASS	intergenic_region	MODIFIER	LOC111772744-NKD1	LOC111772744-NKD1	intergenic_region	LOC111772744-NKD1		-1	n.3442787T>C		-1	-1	-1	-1	-1	-1	0
chr3	3442834	G	C	PASS	intergenic_region	MODIFIER	LOC111772744-NKD1	LOC111772744-NKD1	intergenic_region	LOC111772744-NKD1		-1	n.3442834G>C		-1	-1	-1	-1	-1	-1	0
chr3	3443115	C	T	PASS	intergenic_region	MODIFIER	LOC111772744-NKD1	LOC111772744-NKD1	intergenic_region	LOC111772744-NKD1		-1	n.3443115C>T		-1	-1	-1	-1	-1	-1	0
chr3	3443397	A	C	PASS	intergenic_region	MODIFIER	LOC111772744-NKD1	LOC111772744-NKD1	intergenic_region	LOC111772744-NKD1		-1	n.3443397A>C		-1	-1	-1	-1	-1	-1	0
chr3	3443528	A	G	PASS	intergenic_region	MODIFIER	LOC111772744-NKD1	LOC111772744-NKD1	intergenic_region	LOC111772744-NKD1		-1	n.3443528A>G		-1	-1	-1	-1	-1	-1	0
chr3	3443680	C	T	PASS	intergenic_region	MODIFIER	LOC111772744-NKD1	LOC111772744-NKD1	intergenic_region	LOC111772744-NKD1		-1	n.3443680C>T		-1	-1	-1	-1	-1	-1	0
chr3	3443923	A	T	PASS	intergenic_region	MODIFIER	LOC111772744-NKD1	LOC111772744-NKD1	intergenic_region	LOC111772744-NKD1		-1	n.3443923A>T		-1	-1	-1	-1	-1	-1	0
chr3	3444727	C	G	PASS	intergenic_region	MODIFIER	LOC111772744-NKD1	LOC111772744-NKD1	intergenic_region	LOC111772744-NKD1		-1	n.3444727C>G		-1	-1	-1	-1	-1	-1	0
chr3	3444980	T	C	PASS	intergenic_region	MODIFIER	LOC111772744-NKD1	LOC111772744-NKD1	intergenic_region	LOC111772744-NKD1		-1	n.3444980T>C		-1	-1	-1	-1	-1	-1	0
chr3	3446901	C	T	PASS	intergenic_region	MODIFIER	LOC111772744-NKD1	LOC111772744-NKD1	intergenic_region	LOC111772744-NKD1		-1	n.3446901C>T		-1	-1	-1	-1	-1	-1	0
chr3	3447069	C	A	PASS	intergenic_region	MODIFIER	LOC111772744-NKD1	LOC111772744-NKD1	intergenic_region	LOC111772744-NKD1		-1	n.3447069C>A		-1	-1	-1	-1	-1	-1	0
chr3	3447403	C	T	PASS	intergenic_region	MODIFIER	LOC111772744-NKD1	LOC111772744-NKD1	intergenic_region	LOC111772744-NKD1		-1	n.3447403C>T		-1	-1	-1	-1	-1	-1	0
chr3	3447760	C	T	PASS	intergenic_region	MODIFIER	LOC111772744-NKD1	LOC111772744-NKD1	intergenic_region	LOC111772744-NKD1		-1	n.3447760C>T		-1	-1	-1	-1	-1	-1	0
chr3	3447815	A	G	PASS	intergenic_region	MODIFIER	LOC111772744-NKD1	LOC111772744-NKD1	intergenic_region	LOC111772744-NKD1		-1	n.3447815A>G		-1	-1	-1	-1	-1	-1	0
chr3	3447895	T	C	PASS	intergenic_region	MODIFIER	LOC111772744-NKD1	LOC111772744-NKD1	intergenic_region	LOC111772744-NKD1		-1	n.3447895T>C		-1	-1	-1	-1	-1	-1	0
chr3	3448794	G	A	PASS	intergenic_region	MODIFIER	LOC111772744-NKD1	LOC111772744-NKD1	intergenic_region	LOC111772744-NKD1		-1	n.3448794G>A		-1	-1	-1	-1	-1	-1	0
chr3	3449212	CA	C	PASS	intergenic_region	MODIFIER	LOC111772744-NKD1	LOC111772744-NKD1	intergenic_region	LOC111772744-NKD1		-1	n.3449213delA		-1	-1	-1	-1	-1	-1	0
chr3	3449781	C	A	PASS	intergenic_region	MODIFIER	LOC111772744-NKD1	LOC111772744-NKD1	intergenic_region	LOC111772744-NKD1		-1	n.3449781C>A		-1	-1	-1	-1	-1	-1	0
chr3	3449784	G	A	PASS	intergenic_region	MODIFIER	LOC111772744-NKD1	LOC111772744-NKD1	intergenic_region	LOC111772744-NKD1		-1	n.3449784G>A		-1	-1	-1	-1	-1	-1	0
chr3	3449789	A	C	PASS	intergenic_region	MODIFIER	LOC111772744-NKD1	LOC111772744-NKD1	intergenic_region	LOC111772744-NKD1		-1	n.3449789A>C		-1	-1	-1	-1	-1	-1	0
chr3	3452554	A	T	PASS	intergenic_region	MODIFIER	LOC111772744-NKD1	LOC111772744-NKD1	intergenic_region	LOC111772744-NKD1		-1	n.3452554A>T		-1	-1	-1	-1	-1	-1	0
chr3	3452922	A	G	PASS	intergenic_region	MODIFIER	LOC111772744-NKD1	LOC111772744-NKD1	intergenic_region	LOC111772744-NKD1		-1	n.3452922A>G		-1	-1	-1	-1	-1	-1	0
chr3	3454355	C	T	PASS	intergenic_region	MODIFIER	LOC111772744-NKD1	LOC111772744-NKD1	intergenic_region	LOC111772744-NKD1		-1	n.3454355C>T		-1	-1	-1	-1	-1	-1	0
chr3	3454463	T	C	PASS	intergenic_region	MODIFIER	LOC111772744-NKD1	LOC111772744-NKD1	intergenic_region	LOC111772744-NKD1		-1	n.3454463T>C		-1	-1	-1	-1	-1	-1	0
chr3	3454568	C	T	PASS	intergenic_region	MODIFIER	LOC111772744-NKD1	LOC111772744-NKD1	intergenic_region	LOC111772744-NKD1		-1	n.3454568C>T		-1	-1	-1	-1	-1	-1	0
chr3	3454581	CTG	C	PASS	intergenic_region	MODIFIER	LOC111772744-NKD1	LOC111772744-NKD1	intergenic_region	LOC111772744-NKD1		-1	n.3454582_3454583delTG		-1	-1	-1	-1	-1	-1	0
chr3	3454585	A	ACG	PASS	intergenic_region	MODIFIER	LOC111772744-NKD1	LOC111772744-NKD1	intergenic_region	LOC111772744-NKD1		-1	n.3454585_3454586insCG		-1	-1	-1	-1	-1	-1	0
chr3	3454588	C	A	PASS	intergenic_region	MODIFIER	LOC111772744-NKD1	LOC111772744-NKD1	intergenic_region	LOC111772744-NKD1		-1	n.3454588C>A		-1	-1	-1	-1	-1	-1	0
chr3	3454592	C	T	PASS	intergenic_region	MODIFIER	LOC111772744-NKD1	LOC111772744-NKD1	intergenic_region	LOC111772744-NKD1		-1	n.3454592C>T		-1	-1	-1	-1	-1	-1	0
chr3	3454603	A	C	PASS	intergenic_region	MODIFIER	LOC111772744-NKD1	LOC111772744-NKD1	intergenic_region	LOC111772744-NKD1		-1	n.3454603A>C		-1	-1	-1	-1	-1	-1	0
chr3	3454813	G	C	PASS	intergenic_region	MODIFIER	LOC111772744-NKD1	LOC111772744-NKD1	intergenic_region	LOC111772744-NKD1		-1	n.3454813G>C		-1	-1	-1	-1	-1	-1	0
chr3	3455017	T	C	PASS	intergenic_region	MODIFIER	LOC111772744-NKD1	LOC111772744-NKD1	intergenic_region	LOC111772744-NKD1		-1	n.3455017T>C		-1	-1	-1	-1	-1	-1	0
chr3	3455061	A	G	PASS	intergenic_region	MODIFIER	LOC111772744-NKD1	LOC111772744-NKD1	intergenic_region	LOC111772744-NKD1		-1	n.3455061A>G		-1	-1	-1	-1	-1	-1	0
chr3	3455564	T	C	PASS	intergenic_region	MODIFIER	LOC111772744-NKD1	LOC111772744-NKD1	intergenic_region	LOC111772744-NKD1		-1	n.3455564T>C		-1	-1	-1	-1	-1	-1	0
chr3	3455654	C	T	PASS	intergenic_region	MODIFIER	LOC111772744-NKD1	LOC111772744-NKD1	intergenic_region	LOC111772744-NKD1		-1	n.3455654C>T		-1	-1	-1	-1	-1	-1	0
chr3	3455812	T	C	PASS	intergenic_region	MODIFIER	LOC111772744-NKD1	LOC111772744-NKD1	intergenic_region	LOC111772744-NKD1		-1	n.3455812T>C		-1	-1	-1	-1	-1	-1	0
chr3	3455978	C	A	PASS	intergenic_region	MODIFIER	LOC111772744-NKD1	LOC111772744-NKD1	intergenic_region	LOC111772744-NKD1		-1	n.3455978C>A		-1	-1	-1	-1	-1	-1	0
chr3	3456305	C	T	PASS	intergenic_region	MODIFIER	LOC111772744-NKD1	LOC111772744-NKD1	intergenic_region	LOC111772744-NKD1		-1	n.3456305C>T		-1	-1	-1	-1	-1	-1	0
chr3	3456562	C	A	PASS	intergenic_region	MODIFIER	LOC111772744-NKD1	LOC111772744-NKD1	intergenic_region	LOC111772744-NKD1		-1	n.3456562C>A		-1	-1	-1	-1	-1	-1	0
chr3	3456612	G	A	PASS	intergenic_region	MODIFIER	LOC111772744-NKD1	LOC111772744-NKD1	intergenic_region	LOC111772744-NKD1		-1	n.3456612G>A		-1	-1	-1	-1	-1	-1	0
chr3	3456812	AG	A	PASS	intergenic_region	MODIFIER	LOC111772744-NKD1	LOC111772744-NKD1	intergenic_region	LOC111772744-NKD1		-1	n.3456813delG		-1	-1	-1	-1	-1	-1	0
chr3	3456948	A	G	PASS	intergenic_region	MODIFIER	LOC111772744-NKD1	LOC111772744-NKD1	intergenic_region	LOC111772744-NKD1		-1	n.3456948A>G		-1	-1	-1	-1	-1	-1	0
chr3	3456968	G	A	PASS	intergenic_region	MODIFIER	LOC111772744-NKD1	LOC111772744-NKD1	intergenic_region	LOC111772744-NKD1		-1	n.3456968G>A		-1	-1	-1	-1	-1	-1	0
chr3	3457495	T	A	PASS	intergenic_region	MODIFIER	LOC111772744-NKD1	LOC111772744-NKD1	intergenic_region	LOC111772744-NKD1		-1	n.3457495T>A		-1	-1	-1	-1	-1	-1	0
chr3	3457517	T	C	PASS	intergenic_region	MODIFIER	LOC111772744-NKD1	LOC111772744-NKD1	intergenic_region	LOC111772744-NKD1		-1	n.3457517T>C		-1	-1	-1	-1	-1	-1	0
chr3	3457606	A	G	PASS	intergenic_region	MODIFIER	LOC111772744-NKD1	LOC111772744-NKD1	intergenic_region	LOC111772744-NKD1		-1	n.3457606A>G		-1	-1	-1	-1	-1	-1	0
chr3	3458113	G	C	PASS	intergenic_region	MODIFIER	LOC111772744-NKD1	LOC111772744-NKD1	intergenic_region	LOC111772744-NKD1		-1	n.3458113G>C		-1	-1	-1	-1	-1	-1	0
chr3	3458144	T	C	PASS	intergenic_region	MODIFIER	LOC111772744-NKD1	LOC111772744-NKD1	intergenic_region	LOC111772744-NKD1		-1	n.3458144T>C		-1	-1	-1	-1	-1	-1	0
chr3	3458208	G	T	PASS	intergenic_region	MODIFIER	LOC111772744-NKD1	LOC111772744-NKD1	intergenic_region	LOC111772744-NKD1		-1	n.3458208G>T		-1	-1	-1	-1	-1	-1	0
chr3	3458311	C	T	PASS	intergenic_region	MODIFIER	LOC111772744-NKD1	LOC111772744-NKD1	intergenic_region	LOC111772744-NKD1		-1	n.3458311C>T		-1	-1	-1	-1	-1	-1	0
chr3	3458816	G	A	PASS	intergenic_region	MODIFIER	LOC111772744-NKD1	LOC111772744-NKD1	intergenic_region	LOC111772744-NKD1		-1	n.3458816G>A		-1	-1	-1	-1	-1	-1	0
chr3	3459414	C	A	PASS	intergenic_region	MODIFIER	LOC111772744-NKD1	LOC111772744-NKD1	intergenic_region	LOC111772744-NKD1		-1	n.3459414C>A		-1	-1	-1	-1	-1	-1	0
chr3	3467170	T	C	PASS	intergenic_region	MODIFIER	LOC111772744-NKD1	LOC111772744-NKD1	intergenic_region	LOC111772744-NKD1		-1	n.3467170T>C		-1	-1	-1	-1	-1	-1	0
chr3	3468580	G	A	PASS	intergenic_region	MODIFIER	LOC111772744-NKD1	LOC111772744-NKD1	intergenic_region	LOC111772744-NKD1		-1	n.3468580G>A		-1	-1	-1	-1	-1	-1	0
chr3	3482213	G	T	PASS	intergenic_region	MODIFIER	LOC111772744-NKD1	LOC111772744-NKD1	intergenic_region	LOC111772744-NKD1		-1	n.3482213G>T		-1	-1	-1	-1	-1	-1	0
chr3	3483548	G	T	PASS	intergenic_region	MODIFIER	LOC111772744-NKD1	LOC111772744-NKD1	intergenic_region	LOC111772744-NKD1		-1	n.3483548G>T		-1	-1	-1	-1	-1	-1	0
chr3	3484491	G	A	PASS	intergenic_region	MODIFIER	LOC111772744-NKD1	LOC111772744-NKD1	intergenic_region	LOC111772744-NKD1		-1	n.3484491G>A		-1	-1	-1	-1	-1	-1	0
chr3	3484671	T	C	PASS	intergenic_region	MODIFIER	LOC111772744-NKD1	LOC111772744-NKD1	intergenic_region	LOC111772744-NKD1		-1	n.3484671T>C		-1	-1	-1	-1	-1	-1	0
chr3	3485573	T	C	PASS	intergenic_region	MODIFIER	LOC111772744-NKD1	LOC111772744-NKD1	intergenic_region	LOC111772744-NKD1		-1	n.3485573T>C		-1	-1	-1	-1	-1	-1	0
chr3	3487430	G	A	PASS	intergenic_region	MODIFIER	LOC111772744-NKD1	LOC111772744-NKD1	intergenic_region	LOC111772744-NKD1		-1	n.3487430G>A		-1	-1	-1	-1	-1	-1	0
chr3	3496159	G	A	PASS	intergenic_region	MODIFIER	LOC111772744-NKD1	LOC111772744-NKD1	intergenic_region	LOC111772744-NKD1		-1	n.3496159G>A		-1	-1	-1	-1	-1	-1	0
chr3	3499998	C	T	PASS	intergenic_region	MODIFIER	LOC111772744-NKD1	LOC111772744-NKD1	intergenic_region	LOC111772744-NKD1		-1	n.3499998C>T		-1	-1	-1	-1	-1	-1	0
chr3	3508116	A	G	PASS	intergenic_region	MODIFIER	LOC111772744-NKD1	LOC111772744-NKD1	intergenic_region	LOC111772744-NKD1		-1	n.3508116A>G		-1	-1	-1	-1	-1	-1	0
chr3	3509201	A	G	PASS	intergenic_region	MODIFIER	LOC111772744-NKD1	LOC111772744-NKD1	intergenic_region	LOC111772744-NKD1		-1	n.3509201A>G		-1	-1	-1	-1	-1	-1	0
chr3	3516738	T	C	PASS	intergenic_region	MODIFIER	LOC111772744-NKD1	LOC111772744-NKD1	intergenic_region	LOC111772744-NKD1		-1	n.3516738T>C		-1	-1	-1	-1	-1	-1	0
chr3	3523591	C	T	PASS	intergenic_region	MODIFIER	LOC111772744-NKD1	LOC111772744-NKD1	intergenic_region	LOC111772744-NKD1		-1	n.3523591C>T		-1	-1	-1	-1	-1	-1	0
chr3	3525923	C	T	PASS	intergenic_region	MODIFIER	LOC111772744-NKD1	LOC111772744-NKD1	intergenic_region	LOC111772744-NKD1		-1	n.3525923C>T		-1	-1	-1	-1	-1	-1	0
chr3	3527863	A	G	PASS	intergenic_region	MODIFIER	LOC111772744-NKD1	LOC111772744-NKD1	intergenic_region	LOC111772744-NKD1		-1	n.3527863A>G		-1	-1	-1	-1	-1	-1	0
chr3	3528727	G	T	PASS	intergenic_region	MODIFIER	LOC111772744-NKD1	LOC111772744-NKD1	intergenic_region	LOC111772744-NKD1		-1	n.3528727G>T		-1	-1	-1	-1	-1	-1	0
chr3	3529080	A	T	PASS	intergenic_region	MODIFIER	LOC111772744-NKD1	LOC111772744-NKD1	intergenic_region	LOC111772744-NKD1		-1	n.3529080A>T		-1	-1	-1	-1	-1	-1	0
chr3	3529993	T	C	PASS	intergenic_region	MODIFIER	LOC111772744-NKD1	LOC111772744-NKD1	intergenic_region	LOC111772744-NKD1		-1	n.3529993T>C		-1	-1	-1	-1	-1	-1	0
chr3	3531666	G	A	PASS	intergenic_region	MODIFIER	LOC111772744-NKD1	LOC111772744-NKD1	intergenic_region	LOC111772744-NKD1		-1	n.3531666G>A		-1	-1	-1	-1	-1	-1	0
chr3	3532350	G	A	PASS	intergenic_region	MODIFIER	LOC111772744-NKD1	LOC111772744-NKD1	intergenic_region	LOC111772744-NKD1		-1	n.3532350G>A		-1	-1	-1	-1	-1	-1	0
chr3	3532832	G	A	PASS	intergenic_region	MODIFIER	LOC111772744-NKD1	LOC111772744-NKD1	intergenic_region	LOC111772744-NKD1		-1	n.3532832G>A		-1	-1	-1	-1	-1	-1	0
chr3	3533725	A	G	PASS	intergenic_region	MODIFIER	LOC111772744-NKD1	LOC111772744-NKD1	intergenic_region	LOC111772744-NKD1		-1	n.3533725A>G		-1	-1	-1	-1	-1	-1	0
chr3	3533852	C	T	PASS	intergenic_region	MODIFIER	LOC111772744-NKD1	LOC111772744-NKD1	intergenic_region	LOC111772744-NKD1		-1	n.3533852C>T		-1	-1	-1	-1	-1	-1	0
chr3	3535464	G	A	PASS	intergenic_region	MODIFIER	LOC111772744-NKD1	LOC111772744-NKD1	intergenic_region	LOC111772744-NKD1		-1	n.3535464G>A		-1	-1	-1	-1	-1	-1	0
chr3	3540589	G	A	PASS	intergenic_region	MODIFIER	LOC111772744-NKD1	LOC111772744-NKD1	intergenic_region	LOC111772744-NKD1		-1	n.3540589G>A		-1	-1	-1	-1	-1	-1	0
chr3	3541261	T	TG	PASS	intergenic_region	MODIFIER	LOC111772744-NKD1	LOC111772744-NKD1	intergenic_region	LOC111772744-NKD1		-1	n.3541261_3541262insG		-1	-1	-1	-1	-1	-1	0
chr3	3541487	T	G	PASS	intergenic_region	MODIFIER	LOC111772744-NKD1	LOC111772744-NKD1	intergenic_region	LOC111772744-NKD1		-1	n.3541487T>G		-1	-1	-1	-1	-1	-1	0
chr3	3541942	G	C	PASS	intergenic_region	MODIFIER	LOC111772744-NKD1	LOC111772744-NKD1	intergenic_region	LOC111772744-NKD1		-1	n.3541942G>C		-1	-1	-1	-1	-1	-1	0
chr3	3543426	C	T	PASS	intergenic_region	MODIFIER	LOC111772744-NKD1	LOC111772744-NKD1	intergenic_region	LOC111772744-NKD1		-1	n.3543426C>T		-1	-1	-1	-1	-1	-1	0
chr3	3881634	C	CA	PASS	intergenic_region	MODIFIER	CYLD-SALL1	CYLD-SALL1	intergenic_region	CYLD-SALL1		-1	n.3881634_3881635insA		-1	-1	-1	-1	-1	-1	0
chr3	6787207	T	TTA,*	PASS	intron_variant	MODIFIER	RPGRIP1L	RPGRIP1L	transcript	XM_005608265.3	protein_coding	14	c.1699+1563_1699+1564insTA		-1	-1	-1	-1	-1	-1	0
chr3	6787207	T	TTA,*	PASS	intron_variant	MODIFIER	RPGRIP1L	RPGRIP1L	transcript	XM_023636995.1	protein_coding	14	c.1699+1563_1699+1564insTA		-1	-1	-1	-1	-1	-1	0
chr3	7459197	G	A	PASS	intergenic_region	MODIFIER	LOC111772728-LOC111772754	LOC111772728-LOC111772754	intergenic_region	LOC111772728-LOC111772754		-1	n.7459197G>A		-1	-1	-1	-1	-1	-1	0
chr3	8040066	C	T	PASS	intergenic_region	MODIFIER	IRX5-IRX6	IRX5-IRX6	intergenic_region	IRX5-IRX6		-1	n.8040066C>T		-1	-1	-1	-1	-1	-1	0
chr3	8160228	C	T	PASS	intergenic_region	MODIFIER	IRX5-IRX6	IRX5-IRX6	intergenic_region	IRX5-IRX6		-1	n.8160228C>T		-1	-1	-1	-1	-1	-1	0
chr3	8164005	G	A	PASS	intergenic_region	MODIFIER	IRX5-IRX6	IRX5-IRX6	intergenic_region	IRX5-IRX6		-1	n.8164005G>A		-1	-1	-1	-1	-1	-1	0
chr3	8168508	C	A	PASS	intergenic_region	MODIFIER	IRX5-IRX6	IRX5-IRX6	intergenic_region	IRX5-IRX6		-1	n.8168508C>A		-1	-1	-1	-1	-1	-1	0
chr3	8169504	C	G	PASS	intergenic_region	MODIFIER	IRX5-IRX6	IRX5-IRX6	intergenic_region	IRX5-IRX6		-1	n.8169504C>G		-1	-1	-1	-1	-1	-1	0
chr3	8174809	A	G	PASS	intergenic_region	MODIFIER	IRX5-IRX6	IRX5-IRX6	intergenic_region	IRX5-IRX6		-1	n.8174809A>G		-1	-1	-1	-1	-1	-1	0
chr3	8177313	G	T	PASS	intergenic_region	MODIFIER	IRX5-IRX6	IRX5-IRX6	intergenic_region	IRX5-IRX6		-1	n.8177313G>T		-1	-1	-1	-1	-1	-1	0
chr3	8179258	GA	G	PASS	intergenic_region	MODIFIER	IRX5-IRX6	IRX5-IRX6	intergenic_region	IRX5-IRX6		-1	n.8179259delA		-1	-1	-1	-1	-1	-1	0
chr3	8180577	T	C	PASS	intergenic_region	MODIFIER	IRX5-IRX6	IRX5-IRX6	intergenic_region	IRX5-IRX6		-1	n.8180577T>C		-1	-1	-1	-1	-1	-1	0
chr3	8186246	G	C	PASS	intergenic_region	MODIFIER	IRX5-IRX6	IRX5-IRX6	intergenic_region	IRX5-IRX6		-1	n.8186246G>C		-1	-1	-1	-1	-1	-1	0
chr3	8217067	G	A	PASS	downstream_gene_variant	MODIFIER	IRX6	IRX6	transcript	XM_005608266.3	protein_coding	-1	c.*4651G>A		-1	-1	-1	-1	-1	-1	4207
chr3	8217067	G	A	PASS	downstream_gene_variant	MODIFIER	IRX6	IRX6	transcript	XM_023637006.1	protein_coding	-1	c.*4651G>A		-1	-1	-1	-1	-1	-1	4207
chr3	8217067	G	A	PASS	intergenic_region	MODIFIER	IRX6-LOC111772668	IRX6-LOC111772668	intergenic_region	IRX6-LOC111772668		-1	n.8217067G>A		-1	-1	-1	-1	-1	-1	0
chr3	8219112	G	A	PASS	intergenic_region	MODIFIER	IRX6-LOC111772668	IRX6-LOC111772668	intergenic_region	IRX6-LOC111772668		-1	n.8219112G>A		-1	-1	-1	-1	-1	-1	0
chr3	8223556	A	C	PASS	intergenic_region	MODIFIER	IRX6-LOC111772668	IRX6-LOC111772668	intergenic_region	IRX6-LOC111772668		-1	n.8223556A>C		-1	-1	-1	-1	-1	-1	0
chr3	8226442	C	T	PASS	intergenic_region	MODIFIER	IRX6-LOC111772668	IRX6-LOC111772668	intergenic_region	IRX6-LOC111772668		-1	n.8226442C>T		-1	-1	-1	-1	-1	-1	0
chr3	8226638	G	T	PASS	intergenic_region	MODIFIER	IRX6-LOC111772668	IRX6-LOC111772668	intergenic_region	IRX6-LOC111772668		-1	n.8226638G>T		-1	-1	-1	-1	-1	-1	0
chr3	8226952	TG	T	PASS	intergenic_region	MODIFIER	IRX6-LOC111772668	IRX6-LOC111772668	intergenic_region	IRX6-LOC111772668		-1	n.8226953delG		-1	-1	-1	-1	-1	-1	0
chr3	8229434	G	C	PASS	intergenic_region	MODIFIER	IRX6-LOC111772668	IRX6-LOC111772668	intergenic_region	IRX6-LOC111772668		-1	n.8229434G>C		-1	-1	-1	-1	-1	-1	0
chr3	8233682	C	T	PASS	intergenic_region	MODIFIER	IRX6-LOC111772668	IRX6-LOC111772668	intergenic_region	IRX6-LOC111772668		-1	n.8233682C>T		-1	-1	-1	-1	-1	-1	0
chr3	8234146	G	A	PASS	intergenic_region	MODIFIER	IRX6-LOC111772668	IRX6-LOC111772668	intergenic_region	IRX6-LOC111772668		-1	n.8234146G>A		-1	-1	-1	-1	-1	-1	0
chr3	8234482	A	G	PASS	intergenic_region	MODIFIER	IRX6-LOC111772668	IRX6-LOC111772668	intergenic_region	IRX6-LOC111772668		-1	n.8234482A>G		-1	-1	-1	-1	-1	-1	0
chr3	8240198	C	T	PASS	intergenic_region	MODIFIER	IRX6-LOC111772668	IRX6-LOC111772668	intergenic_region	IRX6-LOC111772668		-1	n.8240198C>T		-1	-1	-1	-1	-1	-1	0
chr3	8242827	G	A	PASS	intergenic_region	MODIFIER	IRX6-LOC111772668	IRX6-LOC111772668	intergenic_region	IRX6-LOC111772668		-1	n.8242827G>A		-1	-1	-1	-1	-1	-1	0
chr3	8244671	C	CA	PASS	intergenic_region	MODIFIER	IRX6-LOC111772668	IRX6-LOC111772668	intergenic_region	IRX6-LOC111772668		-1	n.8244671_8244672insA		-1	-1	-1	-1	-1	-1	0
chr3	8244683	C	G	PASS	intergenic_region	MODIFIER	IRX6-LOC111772668	IRX6-LOC111772668	intergenic_region	IRX6-LOC111772668		-1	n.8244683C>G		-1	-1	-1	-1	-1	-1	0
chr3	8245131	C	CT	PASS	intergenic_region	MODIFIER	IRX6-LOC111772668	IRX6-LOC111772668	intergenic_region	IRX6-LOC111772668		-1	n.8245131_8245132insT		-1	-1	-1	-1	-1	-1	0
chr3	8246215	G	A	PASS	intergenic_region	MODIFIER	IRX6-LOC111772668	IRX6-LOC111772668	intergenic_region	IRX6-LOC111772668		-1	n.8246215G>A		-1	-1	-1	-1	-1	-1	0
chr3	8247627	T	C	PASS	intergenic_region	MODIFIER	IRX6-LOC111772668	IRX6-LOC111772668	intergenic_region	IRX6-LOC111772668		-1	n.8247627T>C		-1	-1	-1	-1	-1	-1	0
chr3	8248150	A	G	PASS	intergenic_region	MODIFIER	IRX6-LOC111772668	IRX6-LOC111772668	intergenic_region	IRX6-LOC111772668		-1	n.8248150A>G		-1	-1	-1	-1	-1	-1	0
chr3	8248535	T	C	PASS	intergenic_region	MODIFIER	IRX6-LOC111772668	IRX6-LOC111772668	intergenic_region	IRX6-LOC111772668		-1	n.8248535T>C		-1	-1	-1	-1	-1	-1	0
chr3	8248883	A	C	PASS	intergenic_region	MODIFIER	IRX6-LOC111772668	IRX6-LOC111772668	intergenic_region	IRX6-LOC111772668		-1	n.8248883A>C		-1	-1	-1	-1	-1	-1	0
chr3	8249352	T	A	PASS	intergenic_region	MODIFIER	IRX6-LOC111772668	IRX6-LOC111772668	intergenic_region	IRX6-LOC111772668		-1	n.8249352T>A		-1	-1	-1	-1	-1	-1	0
chr3	8249750	T	G	PASS	intergenic_region	MODIFIER	IRX6-LOC111772668	IRX6-LOC111772668	intergenic_region	IRX6-LOC111772668		-1	n.8249750T>G		-1	-1	-1	-1	-1	-1	0
chr3	8250262	G	C	PASS	intergenic_region	MODIFIER	IRX6-LOC111772668	IRX6-LOC111772668	intergenic_region	IRX6-LOC111772668		-1	n.8250262G>C		-1	-1	-1	-1	-1	-1	0
chr3	8254314	T	A	PASS	upstream_gene_variant	MODIFIER	LOC111772668	LOC111772668	transcript	XR_002806671.1	pseudogene	-1	n.-4931T>A		-1	-1	-1	-1	-1	-1	4931
chr3	8254314	T	A	PASS	intergenic_region	MODIFIER	IRX6-LOC111772668	IRX6-LOC111772668	intergenic_region	IRX6-LOC111772668		-1	n.8254314T>A		-1	-1	-1	-1	-1	-1	0
chr3	8261781	C	G	PASS	downstream_gene_variant	MODIFIER	LOC111772668	LOC111772668	transcript	XR_002806671.1	pseudogene	-1	n.*208C>G		-1	-1	-1	-1	-1	-1	208
chr3	8261781	C	G	PASS	intergenic_region	MODIFIER	LOC111772668-MMP2	LOC111772668-MMP2	intergenic_region	LOC111772668-MMP2		-1	n.8261781C>G		-1	-1	-1	-1	-1	-1	0
chr3	8263201	C	T	PASS	downstream_gene_variant	MODIFIER	LOC111772668	LOC111772668	transcript	XR_002806671.1	pseudogene	-1	n.*1628C>T		-1	-1	-1	-1	-1	-1	1628
chr3	8263201	C	T	PASS	intergenic_region	MODIFIER	LOC111772668-MMP2	LOC111772668-MMP2	intergenic_region	LOC111772668-MMP2		-1	n.8263201C>T		-1	-1	-1	-1	-1	-1	0
chr3	8263288	C	T	PASS	downstream_gene_variant	MODIFIER	LOC111772668	LOC111772668	transcript	XR_002806671.1	pseudogene	-1	n.*1715C>T		-1	-1	-1	-1	-1	-1	1715
chr3	8263288	C	T	PASS	intergenic_region	MODIFIER	LOC111772668-MMP2	LOC111772668-MMP2	intergenic_region	LOC111772668-MMP2		-1	n.8263288C>T		-1	-1	-1	-1	-1	-1	0
chr3	8263744	A	T	PASS	downstream_gene_variant	MODIFIER	LOC111772668	LOC111772668	transcript	XR_002806671.1	pseudogene	-1	n.*2171A>T		-1	-1	-1	-1	-1	-1	2171
chr3	8263744	A	T	PASS	intergenic_region	MODIFIER	LOC111772668-MMP2	LOC111772668-MMP2	intergenic_region	LOC111772668-MMP2		-1	n.8263744A>T		-1	-1	-1	-1	-1	-1	0
chr3	8288967	T	A	PASS	intergenic_region	MODIFIER	LOC111772668-MMP2	LOC111772668-MMP2	intergenic_region	LOC111772668-MMP2		-1	n.8288967T>A		-1	-1	-1	-1	-1	-1	0
chr3	8333776	C	A	PASS	intergenic_region	MODIFIER	LOC111772668-MMP2	LOC111772668-MMP2	intergenic_region	LOC111772668-MMP2		-1	n.8333776C>A		-1	-1	-1	-1	-1	-1	0
chr3	8333969	G	A	PASS	intergenic_region	MODIFIER	LOC111772668-MMP2	LOC111772668-MMP2	intergenic_region	LOC111772668-MMP2		-1	n.8333969G>A		-1	-1	-1	-1	-1	-1	0
chr3	8356275	G	A	PASS	intron_variant	MODIFIER	MMP2	MMP2	transcript	XM_023637007.1	protein_coding	9	c.1470-1793G>A		-1	-1	-1	-1	-1	-1	0
chr3	8357078	G	C	PASS	intron_variant	MODIFIER	MMP2	MMP2	transcript	XM_023637007.1	protein_coding	9	c.1470-990G>C		-1	-1	-1	-1	-1	-1	0
chr3	8357728	G	C	PASS	intron_variant	MODIFIER	MMP2	MMP2	transcript	XM_023637007.1	protein_coding	9	c.1470-340G>C		-1	-1	-1	-1	-1	-1	0
chr3	8359067	G	A	PASS	intron_variant	MODIFIER	MMP2	MMP2	transcript	XM_023637007.1	protein_coding	10	c.1607-235G>A		-1	-1	-1	-1	-1	-1	0
chr3	8396519	T	C	PASS	intron_variant	MODIFIER	LPCAT2	LPCAT2	transcript	XM_023637009.1	protein_coding	8	c.853-3784T>C		-1	-1	-1	-1	-1	-1	0
chr3	8506082	A	T	PASS	intron_variant	MODIFIER	SLC6A2	SLC6A2	transcript	XM_023637010.1	protein_coding	5	c.1077+2341A>T		-1	-1	-1	-1	-1	-1	0
chr3	8530475	T	C	PASS	downstream_gene_variant	MODIFIER	SLC6A2	SLC6A2	transcript	XM_023637010.1	protein_coding	-1	c.*8537T>C		-1	-1	-1	-1	-1	-1	4758
chr3	8530475	T	C	PASS	non_coding_transcript_exon_variant	MODIFIER	LOC102148522	LOC102148522	transcript	XR_002806771.1	pseudogene	3	n.2464A>G		-1	-1	-1	-1	-1	-1	0
chr3	8550632	C	T	PASS	intron_variant	MODIFIER	LOC100050685	LOC100050685	transcript	XM_014738464.2	protein_coding	4	c.540-1145G>A		-1	-1	-1	-1	-1	-1	0
chr3	8593025	G	C	PASS	downstream_gene_variant	MODIFIER	LOC100050764	LOC100050764	transcript	XM_023637014.1	protein_coding	-1	c.*4233C>G		-1	-1	-1	-1	-1	-1	4045
chr3	8593025	G	C	PASS	downstream_gene_variant	MODIFIER	LOC100050764	LOC100050764	transcript	XM_014738460.2	protein_coding	-1	c.*4233C>G		-1	-1	-1	-1	-1	-1	4045
chr3	8593025	G	C	PASS	intron_variant	MODIFIER	LOC111772756	LOC111772756	transcript	XR_002806773.1	pseudogene	1	n.212+85C>G		-1	-1	-1	-1	-1	-1	0
chr3	8593025	G	C	PASS	intron_variant	MODIFIER	LOC111772756	LOC111772756	transcript	XR_002806774.1	pseudogene	1	n.115+209C>G		-1	-1	-1	-1	-1	-1	0
chr3	8609002	T	C	PASS	intron_variant	MODIFIER	LOC100050764	LOC100050764	transcript	XM_023637014.1	protein_coding	7	c.904-3148A>G		-1	-1	-1	-1	-1	-1	0
chr3	8609002	T	C	PASS	intron_variant	MODIFIER	LOC100050764	LOC100050764	transcript	XM_014738460.2	protein_coding	7	c.901-3148A>G		-1	-1	-1	-1	-1	-1	0
chr3	8623231	T	G	PASS	upstream_gene_variant	MODIFIER	LOC102148574	LOC102148574	transcript	XR_290010.3	pseudogene	-1	n.-2359T>G		-1	-1	-1	-1	-1	-1	2359
chr3	8623231	T	G	PASS	upstream_gene_variant	MODIFIER	LOC102148574	LOC102148574	transcript	XR_002806772.1	pseudogene	-1	n.-2266T>G		-1	-1	-1	-1	-1	-1	2266
chr3	8623231	T	G	PASS	intron_variant	MODIFIER	LOC100050764	LOC100050764	transcript	XM_023637014.1	protein_coding	2	c.261-1249A>C		-1	-1	-1	-1	-1	-1	0
chr3	8623231	T	G	PASS	intron_variant	MODIFIER	LOC100050764	LOC100050764	transcript	XM_014738460.2	protein_coding	2	c.258-1249A>C		-1	-1	-1	-1	-1	-1	0
chr3	8679457	T	C	PASS	upstream_gene_variant	MODIFIER	LOC100050840	LOC100050840	transcript	XM_023637013.1	protein_coding	-1	c.-3003A>G		-1	-1	-1	-1	-1	-1	2933
chr3	8679457	T	C	PASS	intergenic_region	MODIFIER	LOC100050840-LOC100050915	LOC100050840-LOC100050915	intergenic_region	LOC100050840-LOC100050915		-1	n.8679457T>C		-1	-1	-1	-1	-1	-1	0
chr3	8679460	T	C	PASS	upstream_gene_variant	MODIFIER	LOC100050840	LOC100050840	transcript	XM_023637013.1	protein_coding	-1	c.-3006A>G		-1	-1	-1	-1	-1	-1	2936
chr3	8679460	T	C	PASS	intergenic_region	MODIFIER	LOC100050840-LOC100050915	LOC100050840-LOC100050915	intergenic_region	LOC100050840-LOC100050915		-1	n.8679460T>C		-1	-1	-1	-1	-1	-1	0
chr3	8679464	TG	T	PASS	upstream_gene_variant	MODIFIER	LOC100050840	LOC100050840	transcript	XM_023637013.1	protein_coding	-1	c.-3011delC		-1	-1	-1	-1	-1	-1	2941
chr3	8679464	TG	T	PASS	intergenic_region	MODIFIER	LOC100050840-LOC100050915	LOC100050840-LOC100050915	intergenic_region	LOC100050840-LOC100050915		-1	n.8679465delG		-1	-1	-1	-1	-1	-1	0
chr3	8681819	C	CAGAGGTA	PASS	intergenic_region	MODIFIER	LOC100050840-LOC100050915	LOC100050840-LOC100050915	intergenic_region	LOC100050840-LOC100050915		-1	n.8681819_8681820insAGAGGTA		-1	-1	-1	-1	-1	-1	0
chr3	8683105	T	A	PASS	intergenic_region	MODIFIER	LOC100050840-LOC100050915	LOC100050840-LOC100050915	intergenic_region	LOC100050840-LOC100050915		-1	n.8683105T>A		-1	-1	-1	-1	-1	-1	0
chr3	8698112	G	A	PASS	intron_variant	MODIFIER	LOC100050915	LOC100050915	transcript	XM_023637015.1	protein_coding	12	c.1313-1585C>T		-1	-1	-1	-1	-1	-1	0
chr3	8698572	A	G	PASS	intron_variant	MODIFIER	LOC100050915	LOC100050915	transcript	XM_023637015.1	protein_coding	12	c.1313-2045T>C		-1	-1	-1	-1	-1	-1	0
chr3	8699280	C	T	PASS	intron_variant	MODIFIER	LOC100050915	LOC100050915	transcript	XM_023637015.1	protein_coding	12	c.1312+1745G>A		-1	-1	-1	-1	-1	-1	0
chr3	8701504	G	C	PASS	stop_gained	HIGH	LOC100050915	LOC100050915	transcript	XM_023637015.1	protein_coding	11	c.1095C>G	p.Tyr365*	1109	1883	1095	1701	365	566	0
chr3	8701505	TA	T	PASS	frameshift_variant	HIGH	LOC100050915	LOC100050915	transcript	XM_023637015.1	protein_coding	11	c.1093delT	p.Tyr365fs	1107	1883	1093	1701	365	566	0
chr3	8702043	C	T	PASS	intron_variant	MODIFIER	LOC100050915	LOC100050915	transcript	XM_023637015.1	protein_coding	10	c.1083+106G>A		-1	-1	-1	-1	-1	-1	0
chr3	8702044	C	A	PASS	intron_variant	MODIFIER	LOC100050915	LOC100050915	transcript	XM_023637015.1	protein_coding	10	c.1083+105G>T		-1	-1	-1	-1	-1	-1	0
chr3	8702913	T	G	PASS	intron_variant	MODIFIER	LOC100050915	LOC100050915	transcript	XM_023637015.1	protein_coding	9	c.1080+465A>C		-1	-1	-1	-1	-1	-1	0
chr3	8710132	C	G	PASS	missense_variant	MODERATE	LOC100050915	LOC100050915	transcript	XM_023637015.1	protein_coding	7	c.815G>C	p.Gly272Ala	829	1883	815	1701	272	566	0
chr3	8710854	CAAAAATTCT	C	PASS	intron_variant	MODIFIER	LOC100050915	LOC100050915	transcript	XM_023637015.1	protein_coding	6	c.796-712_796-704delAGAATTTTT		-1	-1	-1	-1	-1	-1	0
chr3	8720763	C	T	PASS	intron_variant	MODIFIER	LOC100050915	LOC100050915	transcript	XM_023637015.1	protein_coding	2	c.258-801G>A		-1	-1	-1	-1	-1	-1	0
chr3	8735270	C	A	PASS	intergenic_region	MODIFIER	LOC100050915-LOC100050992	LOC100050915-LOC100050992	intergenic_region	LOC100050915-LOC100050992		-1	n.8735270C>A		-1	-1	-1	-1	-1	-1	0
chr3	8737470	G	T	PASS	downstream_gene_variant	MODIFIER	LOC100050992	LOC100050992	transcript	XM_014738494.2	protein_coding	-1	c.*4832C>A		-1	-1	-1	-1	-1	-1	4705
chr3	8737470	G	T	PASS	downstream_gene_variant	MODIFIER	LOC100050992	LOC100050992	transcript	XM_014738495.2	protein_coding	-1	c.*4832C>A		-1	-1	-1	-1	-1	-1	4705
chr3	8737470	G	T	PASS	downstream_gene_variant	MODIFIER	LOC100050992	LOC100050992	transcript	XM_001491702.4	protein_coding	-1	c.*4832C>A		-1	-1	-1	-1	-1	-1	4706
chr3	8737470	G	T	PASS	downstream_gene_variant	MODIFIER	LOC100050992	LOC100050992	transcript	XM_023637012.1	protein_coding	-1	c.*4832C>A		-1	-1	-1	-1	-1	-1	4706
chr3	8737470	G	T	PASS	intergenic_region	MODIFIER	LOC100050915-LOC100050992	LOC100050915-LOC100050992	intergenic_region	LOC100050915-LOC100050992		-1	n.8737470G>T		-1	-1	-1	-1	-1	-1	0
chr3	8738582	C	T	PASS	downstream_gene_variant	MODIFIER	LOC100050992	LOC100050992	transcript	XM_014738494.2	protein_coding	-1	c.*3720G>A		-1	-1	-1	-1	-1	-1	3593
chr3	8738582	C	T	PASS	downstream_gene_variant	MODIFIER	LOC100050992	LOC100050992	transcript	XM_014738495.2	protein_coding	-1	c.*3720G>A		-1	-1	-1	-1	-1	-1	3593
chr3	8738582	C	T	PASS	downstream_gene_variant	MODIFIER	LOC100050992	LOC100050992	transcript	XM_001491702.4	protein_coding	-1	c.*3720G>A		-1	-1	-1	-1	-1	-1	3594
chr3	8738582	C	T	PASS	downstream_gene_variant	MODIFIER	LOC100050992	LOC100050992	transcript	XM_023637012.1	protein_coding	-1	c.*3720G>A		-1	-1	-1	-1	-1	-1	3594
chr3	8738582	C	T	PASS	intergenic_region	MODIFIER	LOC100050915-LOC100050992	LOC100050915-LOC100050992	intergenic_region	LOC100050915-LOC100050992		-1	n.8738582C>T		-1	-1	-1	-1	-1	-1	0
chr3	8746325	A	G	PASS	intron_variant	MODIFIER	LOC100050992	LOC100050992	transcript	XM_014738494.2	protein_coding	12	c.1444+1857T>C		-1	-1	-1	-1	-1	-1	0
chr3	8746325	A	G	PASS	intron_variant	MODIFIER	LOC100050992	LOC100050992	transcript	XM_014738495.2	protein_coding	11	c.1405+1857T>C		-1	-1	-1	-1	-1	-1	0
chr3	8746325	A	G	PASS	intron_variant	MODIFIER	LOC100050992	LOC100050992	transcript	XM_001491702.4	protein_coding	11	c.1309+1857T>C		-1	-1	-1	-1	-1	-1	0
chr3	8746325	A	G	PASS	intron_variant	MODIFIER	LOC100050992	LOC100050992	transcript	XM_023637012.1	protein_coding	10	c.1270+1857T>C		-1	-1	-1	-1	-1	-1	0
chr3	8762646	T	A	PASS	intron_variant	MODIFIER	LOC100050992	LOC100050992	transcript	XM_014738494.2	protein_coding	5	c.672-1234A>T		-1	-1	-1	-1	-1	-1	0
chr3	8762646	T	A	PASS	intron_variant	MODIFIER	LOC100050992	LOC100050992	transcript	XM_014738495.2	protein_coding	5	c.672-1234A>T		-1	-1	-1	-1	-1	-1	0
chr3	8762646	T	A	PASS	intron_variant	MODIFIER	LOC100050992	LOC100050992	transcript	XM_001491702.4	protein_coding	4	c.537-1234A>T		-1	-1	-1	-1	-1	-1	0
chr3	8762646	T	A	PASS	intron_variant	MODIFIER	LOC100050992	LOC100050992	transcript	XM_023637012.1	protein_coding	4	c.537-1234A>T		-1	-1	-1	-1	-1	-1	0
chr3	8767111	G	A	PASS	intron_variant	MODIFIER	LOC100050992	LOC100050992	transcript	XM_014738494.2	protein_coding	4	c.537+143C>T		-1	-1	-1	-1	-1	-1	0
chr3	8767111	G	A	PASS	intron_variant	MODIFIER	LOC100050992	LOC100050992	transcript	XM_014738495.2	protein_coding	4	c.537+143C>T		-1	-1	-1	-1	-1	-1	0
chr3	8767111	G	A	PASS	intron_variant	MODIFIER	LOC100050992	LOC100050992	transcript	XM_001491702.4	protein_coding	3	c.402+143C>T		-1	-1	-1	-1	-1	-1	0
chr3	8767111	G	A	PASS	intron_variant	MODIFIER	LOC100050992	LOC100050992	transcript	XM_023637012.1	protein_coding	3	c.402+143C>T		-1	-1	-1	-1	-1	-1	0
chr3	8974901	T	G	PASS	intergenic_region	MODIFIER	LOC106782960-LOC100051210	LOC106782960-LOC100051210	intergenic_region	LOC106782960-LOC100051210		-1	n.8974901T>G		-1	-1	-1	-1	-1	-1	0
chr3	9307042	A	C	PASS	upstream_gene_variant	MODIFIER	LOC111772760	LOC111772760	transcript	XR_002806781.1	pseudogene	-1	n.-3383T>G		-1	-1	-1	-1	-1	-1	3383
chr3	9307042	A	C	PASS	intergenic_region	MODIFIER	LOC111772760-LOC106782957	LOC111772760-LOC106782957	intergenic_region	LOC111772760-LOC106782957		-1	n.9307042A>C		-1	-1	-1	-1	-1	-1	0
chr3	21800633	T	G	PASS	intron_variant	MODIFIER	ZFHX3	ZFHX3	transcript	XM_005608377.3	protein_coding	3	c.3213+24878T>G		-1	-1	-1	-1	-1	-1	0
chr3	21800633	T	G	PASS	intron_variant	MODIFIER	ZFHX3	ZFHX3	transcript	XM_023637235.1	protein_coding	6	c.3213+24878T>G		-1	-1	-1	-1	-1	-1	0
chr3	21800633	T	G	PASS	intron_variant	MODIFIER	ZFHX3	ZFHX3	transcript	XM_023637236.1	protein_coding	2	c.3213+24878T>G		-1	-1	-1	-1	-1	-1	0
chr3	22155715	A	C	PASS	intergenic_region	MODIFIER	LOC102149407-LOC111772786	LOC102149407-LOC111772786	intergenic_region	LOC102149407-LOC111772786		-1	n.22155715A>C		-1	-1	-1	-1	-1	-1	0
chr3	31083634	G	T	PASS	intron_variant	MODIFIER	CDH13	CDH13	transcript	NM_001109812.1	protein_coding	2	c.154+4530G>T		-1	-1	-1	-1	-1	-1	0
chr3	31083634	G	T	PASS	intron_variant	MODIFIER	CDH13	CDH13	transcript	XM_023636868.1	protein_coding	2	c.154+4530G>T		-1	-1	-1	-1	-1	-1	0
chr3	32408054	T	TCCCCCCACC	PASS	intron_variant	MODIFIER	TLDC1	TLDC1	transcript	XM_023637420.1	protein_coding	1	c.-2490+165_-2490+166insGGTGGGGGG		-1	-1	-1	-1	-1	-1	0
chr3	32408054	T	TCCCCCCACC	PASS	intron_variant	MODIFIER	TLDC1	TLDC1	transcript	XM_023637421.1	protein_coding	1	c.-630+165_-630+166insGGTGGGGGG		-1	-1	-1	-1	-1	-1	0
chr3	32408054	T	TCCCCCCACC	PASS	intron_variant	MODIFIER	TLDC1	TLDC1	transcript	XM_005608465.3	protein_coding	1	c.-62+165_-62+166insGGTGGGGGG		-1	-1	-1	-1	-1	-1	0
chr3	35287530	CTAAGAGAAGACA	C	PASS	intron_variant	MODIFIER	BANP	BANP	transcript	XM_005608487.3	protein_coding	7	c.896-4754_896-4743delTAAGAGAAGACA		-1	-1	-1	-1	-1	-1	0
chr3	35287530	CTAAGAGAAGACA	C	PASS	intron_variant	MODIFIER	BANP	BANP	transcript	XM_014738369.2	protein_coding	8	c.896-4754_896-4743delTAAGAGAAGACA		-1	-1	-1	-1	-1	-1	0
chr3	35287530	CTAAGAGAAGACA	C	PASS	intron_variant	MODIFIER	BANP	BANP	transcript	XM_005608488.3	protein_coding	7	c.896-4754_896-4743delTAAGAGAAGACA		-1	-1	-1	-1	-1	-1	0
chr3	35287530	CTAAGAGAAGACA	C	PASS	intron_variant	MODIFIER	BANP	BANP	transcript	XM_023637471.1	protein_coding	7	c.896-4754_896-4743delTAAGAGAAGACA		-1	-1	-1	-1	-1	-1	0
chr3	35287530	CTAAGAGAAGACA	C	PASS	intron_variant	MODIFIER	BANP	BANP	transcript	XM_001502791.5	protein_coding	6	c.779-4754_779-4743delTAAGAGAAGACA		-1	-1	-1	-1	-1	-1	0
chr3	35287530	CTAAGAGAAGACA	C	PASS	intron_variant	MODIFIER	BANP	BANP	transcript	XM_003364645.4	protein_coding	7	c.896-4754_896-4743delTAAGAGAAGACA		-1	-1	-1	-1	-1	-1	0
chr3	35287530	CTAAGAGAAGACA	C	PASS	intron_variant	MODIFIER	BANP	BANP	transcript	XM_005608489.3	protein_coding	6	c.779-4754_779-4743delTAAGAGAAGACA		-1	-1	-1	-1	-1	-1	0
chr3	35287530	CTAAGAGAAGACA	C	PASS	intron_variant	MODIFIER	BANP	BANP	transcript	XM_023637472.1	protein_coding	3	c.629-4754_629-4743delTAAGAGAAGACA		-1	-1	-1	-1	-1	-1	0
chr3	41404705	G	A	PASS	downstream_gene_variant	MODIFIER	LOC111773024	LOC111773024	transcript	XR_002807231.1	snRNA	-1	n.*694C>T		-1	-1	-1	-1	-1	-1	694
chr3	41404705	G	A	PASS	intergenic_region	MODIFIER	EIF4E-LOC111773024	EIF4E-LOC111773024	intergenic_region	EIF4E-LOC111773024		-1	n.41404705G>A		-1	-1	-1	-1	-1	-1	0
chr3	44390428	C	A	PASS	upstream_gene_variant	MODIFIER	LOC111772849	LOC111772849	transcript	XM_023637685.1	protein_coding	-1	c.-5242G>T		-1	-1	-1	-1	-1	-1	3468
chr3	44390428	C	A	PASS	intergenic_region	MODIFIER	LOC111772849-BMPR1B	LOC111772849-BMPR1B	intergenic_region	LOC111772849-BMPR1B		-1	n.44390428C>A		-1	-1	-1	-1	-1	-1	0
chr3	50364145	T	C	PASS	intron_variant	MODIFIER	FAM13A	FAM13A	transcript	XM_023637722.1	protein_coding	1	c.76-8068T>C		-1	-1	-1	-1	-1	-1	0
chr3	50364145	T	C	PASS	intron_variant	MODIFIER	FAM13A	FAM13A	transcript	XM_023637725.1	protein_coding	1	c.-33-8068T>C		-1	-1	-1	-1	-1	-1	0
chr3	50364145	T	C	PASS	intron_variant	MODIFIER	FAM13A	FAM13A	transcript	XM_014738692.2	protein_coding	1	c.76-8068T>C		-1	-1	-1	-1	-1	-1	0
chr3	50364145	T	C	PASS	intron_variant	MODIFIER	FAM13A	FAM13A	transcript	XM_023637723.1	protein_coding	1	c.76-8068T>C		-1	-1	-1	-1	-1	-1	0
chr3	50364145	T	C	PASS	intron_variant	MODIFIER	FAM13A	FAM13A	transcript	XM_023637724.1	protein_coding	1	c.76-8068T>C		-1	-1	-1	-1	-1	-1	0
chr3	50461640	C	CCT	PASS	intron_variant	MODIFIER	FAM13A	FAM13A	transcript	XM_023637722.1	protein_coding	5	c.816+13836_816+13837insCT		-1	-1	-1	-1	-1	-1	0
chr3	50461640	C	CCT	PASS	intron_variant	MODIFIER	FAM13A	FAM13A	transcript	XM_023637725.1	protein_coding	5	c.708+13836_708+13837insCT		-1	-1	-1	-1	-1	-1	0
chr3	50461640	C	CCT	PASS	intron_variant	MODIFIER	FAM13A	FAM13A	transcript	XM_014738692.2	protein_coding	5	c.807+13836_807+13837insCT		-1	-1	-1	-1	-1	-1	0
chr3	50461640	C	CCT	PASS	intron_variant	MODIFIER	FAM13A	FAM13A	transcript	XM_023637723.1	protein_coding	5	c.816+13836_816+13837insCT		-1	-1	-1	-1	-1	-1	0
chr3	50461640	C	CCT	PASS	intron_variant	MODIFIER	FAM13A	FAM13A	transcript	XM_023637724.1	protein_coding	5	c.816+13836_816+13837insCT		-1	-1	-1	-1	-1	-1	0
chr3	51018227	T	TA	PASS	upstream_gene_variant	MODIFIER	ABCG2	ABCG2	transcript	XM_005608635.3	protein_coding	-1	c.-4084_-4083insA		-1	-1	-1	-1	-1	-1	3460
chr3	51018227	T	TA	PASS	upstream_gene_variant	MODIFIER	ABCG2	ABCG2	transcript	XM_005608636.3	protein_coding	-1	c.-4148_-4147insA		-1	-1	-1	-1	-1	-1	3501
chr3	51018227	T	TA	PASS	upstream_gene_variant	MODIFIER	ABCG2	ABCG2	transcript	XM_005608637.3	protein_coding	-1	c.-4051_-4050insA		-1	-1	-1	-1	-1	-1	3501
chr3	51018227	T	TA	PASS	upstream_gene_variant	MODIFIER	ABCG2	ABCG2	transcript	XM_023637747.1	protein_coding	-1	c.-4115_-4114insA		-1	-1	-1	-1	-1	-1	3501
chr3	51018227	T	TA	PASS	intergenic_region	MODIFIER	PPM1K-ABCG2	PPM1K-ABCG2	intergenic_region	PPM1K-ABCG2		-1	n.51018227_51018228insA		-1	-1	-1	-1	-1	-1	0
chr3	51018228	T	A	PASS	upstream_gene_variant	MODIFIER	ABCG2	ABCG2	transcript	XM_005608635.3	protein_coding	-1	c.-4083T>A		-1	-1	-1	-1	-1	-1	3460
chr3	51018228	T	A	PASS	upstream_gene_variant	MODIFIER	ABCG2	ABCG2	transcript	XM_005608636.3	protein_coding	-1	c.-4147T>A		-1	-1	-1	-1	-1	-1	3501
chr3	51018228	T	A	PASS	upstream_gene_variant	MODIFIER	ABCG2	ABCG2	transcript	XM_005608637.3	protein_coding	-1	c.-4050T>A		-1	-1	-1	-1	-1	-1	3501
chr3	51018228	T	A	PASS	upstream_gene_variant	MODIFIER	ABCG2	ABCG2	transcript	XM_023637747.1	protein_coding	-1	c.-4114T>A		-1	-1	-1	-1	-1	-1	3501
chr3	51018228	T	A	PASS	intergenic_region	MODIFIER	PPM1K-ABCG2	PPM1K-ABCG2	intergenic_region	PPM1K-ABCG2		-1	n.51018228T>A		-1	-1	-1	-1	-1	-1	0
chr3	51196153	G	A	PASS	intron_variant	MODIFIER	PKD2	PKD2	transcript	XM_005608967.3	protein_coding	4	c.1064+1594C>T		-1	-1	-1	-1	-1	-1	0
chr3	51196228	C	T	PASS	intron_variant	MODIFIER	PKD2	PKD2	transcript	XM_005608967.3	protein_coding	4	c.1064+1519G>A		-1	-1	-1	-1	-1	-1	0
chr3	51196330	A	G	PASS	intron_variant	MODIFIER	PKD2	PKD2	transcript	XM_005608967.3	protein_coding	4	c.1064+1417T>C		-1	-1	-1	-1	-1	-1	0
chr3	51196567	C	T	PASS	intron_variant	MODIFIER	PKD2	PKD2	transcript	XM_005608967.3	protein_coding	4	c.1064+1180G>A		-1	-1	-1	-1	-1	-1	0
chr3	51197220	TC	T	PASS	intron_variant	MODIFIER	PKD2	PKD2	transcript	XM_005608967.3	protein_coding	4	c.1064+526delG		-1	-1	-1	-1	-1	-1	0
chr3	51201351	G	A	PASS	intron_variant	MODIFIER	PKD2	PKD2	transcript	XM_005608967.3	protein_coding	2	c.680-1751C>T		-1	-1	-1	-1	-1	-1	0
chr3	51202344	T	G	PASS	intron_variant	MODIFIER	PKD2	PKD2	transcript	XM_005608967.3	protein_coding	2	c.680-2744A>C		-1	-1	-1	-1	-1	-1	0
chr3	51203908	C	A	PASS	intron_variant	MODIFIER	PKD2	PKD2	transcript	XM_005608967.3	protein_coding	2	c.680-4308G>T		-1	-1	-1	-1	-1	-1	0
chr3	51874795	C	A	PASS	upstream_gene_variant	MODIFIER	LOC111772857	LOC111772857	transcript	XR_002806945.1	pseudogene	-1	n.-151G>T		-1	-1	-1	-1	-1	-1	151
chr3	51874795	C	A	PASS	upstream_gene_variant	MODIFIER	KLHL8	KLHL8	transcript	XM_023637759.1	protein_coding	-1	c.-1691C>A		-1	-1	-1	-1	-1	-1	1405
chr3	51874795	C	A	PASS	upstream_gene_variant	MODIFIER	KLHL8	KLHL8	transcript	XM_023637760.1	protein_coding	-1	c.-1691C>A		-1	-1	-1	-1	-1	-1	1406
chr3	51874795	C	A	PASS	intron_variant	MODIFIER	LOC111772857	LOC111772857	transcript	XR_002806946.1	pseudogene	1	n.146-831G>T		-1	-1	-1	-1	-1	-1	0
chr3	54010649	C	G	PASS	intron_variant	MODIFIER	WDFY3	WDFY3	transcript	XM_023637783.1	protein_coding	3	c.497-1502C>G		-1	-1	-1	-1	-1	-1	0
chr3	54010649	C	G	PASS	intron_variant	MODIFIER	WDFY3	WDFY3	transcript	XM_023637793.1	protein_coding	6	c.305-1502C>G		-1	-1	-1	-1	-1	-1	0
chr3	54010649	C	G	PASS	intron_variant	MODIFIER	WDFY3	WDFY3	transcript	XM_023637797.1	protein_coding	4	c.305-1502C>G		-1	-1	-1	-1	-1	-1	0
chr3	54010649	C	G	PASS	intron_variant	MODIFIER	WDFY3	WDFY3	transcript	XM_023637790.1	protein_coding	6	c.305-1502C>G		-1	-1	-1	-1	-1	-1	0
chr3	54010649	C	G	PASS	intron_variant	MODIFIER	WDFY3	WDFY3	transcript	XM_023637791.1	protein_coding	7	c.305-1502C>G		-1	-1	-1	-1	-1	-1	0
chr3	54010649	C	G	PASS	intron_variant	MODIFIER	WDFY3	WDFY3	transcript	XM_023637792.1	protein_coding	5	c.305-1502C>G		-1	-1	-1	-1	-1	-1	0
chr3	54010649	C	G	PASS	intron_variant	MODIFIER	WDFY3	WDFY3	transcript	XM_023637795.1	protein_coding	5	c.305-1502C>G		-1	-1	-1	-1	-1	-1	0
chr3	54010649	C	G	PASS	intron_variant	MODIFIER	WDFY3	WDFY3	transcript	XM_023637796.1	protein_coding	4	c.305-1502C>G		-1	-1	-1	-1	-1	-1	0
chr3	54010649	C	G	PASS	intron_variant	MODIFIER	WDFY3	WDFY3	transcript	XM_023637794.1	protein_coding	4	c.305-1502C>G		-1	-1	-1	-1	-1	-1	0
chr3	54010649	C	G	PASS	intron_variant	MODIFIER	WDFY3	WDFY3	transcript	XM_023637798.1	protein_coding	3	c.305-1502C>G		-1	-1	-1	-1	-1	-1	0
chr3	54010649	C	G	PASS	intron_variant	MODIFIER	WDFY3	WDFY3	transcript	XR_002806954.1	pseudogene	3	n.1828-1502C>G		-1	-1	-1	-1	-1	-1	0
chr3	54010649	C	G	PASS	intron_variant	MODIFIER	WDFY3	WDFY3	transcript	XM_023637784.1	protein_coding	3	c.497-1502C>G		-1	-1	-1	-1	-1	-1	0
chr3	54010649	C	G	PASS	intron_variant	MODIFIER	WDFY3	WDFY3	transcript	XM_023637786.1	protein_coding	3	c.497-1502C>G		-1	-1	-1	-1	-1	-1	0
chr3	54010649	C	G	PASS	intron_variant	MODIFIER	WDFY3	WDFY3	transcript	XM_023637787.1	protein_coding	3	c.497-1502C>G		-1	-1	-1	-1	-1	-1	0
chr3	54010649	C	G	PASS	intron_variant	MODIFIER	WDFY3	WDFY3	transcript	XM_023637785.1	protein_coding	3	c.496+2676C>G		-1	-1	-1	-1	-1	-1	0
chr3	54010649	C	G	PASS	intron_variant	MODIFIER	WDFY3	WDFY3	transcript	XM_023637788.1	protein_coding	3	c.496+2676C>G		-1	-1	-1	-1	-1	-1	0
chr3	54012487	T	C	PASS	intron_variant	MODIFIER	WDFY3	WDFY3	transcript	XM_023637783.1	protein_coding	4	c.550+283T>C		-1	-1	-1	-1	-1	-1	0
chr3	54012487	T	C	PASS	intron_variant	MODIFIER	WDFY3	WDFY3	transcript	XM_023637793.1	protein_coding	7	c.358+283T>C		-1	-1	-1	-1	-1	-1	0
chr3	54012487	T	C	PASS	intron_variant	MODIFIER	WDFY3	WDFY3	transcript	XM_023637797.1	protein_coding	5	c.358+283T>C		-1	-1	-1	-1	-1	-1	0
chr3	54012487	T	C	PASS	intron_variant	MODIFIER	WDFY3	WDFY3	transcript	XM_023637790.1	protein_coding	7	c.358+283T>C		-1	-1	-1	-1	-1	-1	0
chr3	54012487	T	C	PASS	intron_variant	MODIFIER	WDFY3	WDFY3	transcript	XM_023637791.1	protein_coding	8	c.358+283T>C		-1	-1	-1	-1	-1	-1	0
chr3	54012487	T	C	PASS	intron_variant	MODIFIER	WDFY3	WDFY3	transcript	XM_023637792.1	protein_coding	6	c.358+283T>C		-1	-1	-1	-1	-1	-1	0
chr3	54012487	T	C	PASS	intron_variant	MODIFIER	WDFY3	WDFY3	transcript	XM_023637795.1	protein_coding	6	c.358+283T>C		-1	-1	-1	-1	-1	-1	0
chr3	54012487	T	C	PASS	intron_variant	MODIFIER	WDFY3	WDFY3	transcript	XM_023637796.1	protein_coding	5	c.358+283T>C		-1	-1	-1	-1	-1	-1	0
chr3	54012487	T	C	PASS	intron_variant	MODIFIER	WDFY3	WDFY3	transcript	XM_023637794.1	protein_coding	5	c.358+283T>C		-1	-1	-1	-1	-1	-1	0
chr3	54012487	T	C	PASS	intron_variant	MODIFIER	WDFY3	WDFY3	transcript	XM_023637798.1	protein_coding	4	c.358+283T>C		-1	-1	-1	-1	-1	-1	0
chr3	54012487	T	C	PASS	intron_variant	MODIFIER	WDFY3	WDFY3	transcript	XR_002806954.1	pseudogene	4	n.1881+283T>C		-1	-1	-1	-1	-1	-1	0
chr3	54012487	T	C	PASS	intron_variant	MODIFIER	WDFY3	WDFY3	transcript	XM_023637784.1	protein_coding	4	c.550+283T>C		-1	-1	-1	-1	-1	-1	0
chr3	54012487	T	C	PASS	intron_variant	MODIFIER	WDFY3	WDFY3	transcript	XM_023637786.1	protein_coding	4	c.550+283T>C		-1	-1	-1	-1	-1	-1	0
chr3	54012487	T	C	PASS	intron_variant	MODIFIER	WDFY3	WDFY3	transcript	XM_023637787.1	protein_coding	4	c.550+283T>C		-1	-1	-1	-1	-1	-1	0
chr3	54012487	T	C	PASS	intron_variant	MODIFIER	WDFY3	WDFY3	transcript	XM_023637785.1	protein_coding	3	c.497-1799T>C		-1	-1	-1	-1	-1	-1	0
chr3	54012487	T	C	PASS	intron_variant	MODIFIER	WDFY3	WDFY3	transcript	XM_023637788.1	protein_coding	3	c.497-1799T>C		-1	-1	-1	-1	-1	-1	0
chr3	54013429	C	T	PASS	intron_variant	MODIFIER	WDFY3	WDFY3	transcript	XM_023637783.1	protein_coding	4	c.551-857C>T		-1	-1	-1	-1	-1	-1	0
chr3	54013429	C	T	PASS	intron_variant	MODIFIER	WDFY3	WDFY3	transcript	XM_023637793.1	protein_coding	7	c.359-857C>T		-1	-1	-1	-1	-1	-1	0
chr3	54013429	C	T	PASS	intron_variant	MODIFIER	WDFY3	WDFY3	transcript	XM_023637797.1	protein_coding	5	c.359-857C>T		-1	-1	-1	-1	-1	-1	0
chr3	54013429	C	T	PASS	intron_variant	MODIFIER	WDFY3	WDFY3	transcript	XM_023637790.1	protein_coding	7	c.359-857C>T		-1	-1	-1	-1	-1	-1	0
chr3	54013429	C	T	PASS	intron_variant	MODIFIER	WDFY3	WDFY3	transcript	XM_023637791.1	protein_coding	8	c.359-857C>T		-1	-1	-1	-1	-1	-1	0
chr3	54013429	C	T	PASS	intron_variant	MODIFIER	WDFY3	WDFY3	transcript	XM_023637792.1	protein_coding	6	c.359-857C>T		-1	-1	-1	-1	-1	-1	0
chr3	54013429	C	T	PASS	intron_variant	MODIFIER	WDFY3	WDFY3	transcript	XM_023637795.1	protein_coding	6	c.359-857C>T		-1	-1	-1	-1	-1	-1	0
chr3	54013429	C	T	PASS	intron_variant	MODIFIER	WDFY3	WDFY3	transcript	XM_023637796.1	protein_coding	5	c.359-857C>T		-1	-1	-1	-1	-1	-1	0
chr3	54013429	C	T	PASS	intron_variant	MODIFIER	WDFY3	WDFY3	transcript	XM_023637794.1	protein_coding	5	c.359-857C>T		-1	-1	-1	-1	-1	-1	0
chr3	54013429	C	T	PASS	intron_variant	MODIFIER	WDFY3	WDFY3	transcript	XM_023637798.1	protein_coding	4	c.359-857C>T		-1	-1	-1	-1	-1	-1	0
chr3	54013429	C	T	PASS	intron_variant	MODIFIER	WDFY3	WDFY3	transcript	XR_002806954.1	pseudogene	4	n.1882-857C>T		-1	-1	-1	-1	-1	-1	0
chr3	54013429	C	T	PASS	intron_variant	MODIFIER	WDFY3	WDFY3	transcript	XM_023637784.1	protein_coding	4	c.551-857C>T		-1	-1	-1	-1	-1	-1	0
chr3	54013429	C	T	PASS	intron_variant	MODIFIER	WDFY3	WDFY3	transcript	XM_023637786.1	protein_coding	4	c.551-857C>T		-1	-1	-1	-1	-1	-1	0
chr3	54013429	C	T	PASS	intron_variant	MODIFIER	WDFY3	WDFY3	transcript	XM_023637787.1	protein_coding	4	c.551-857C>T		-1	-1	-1	-1	-1	-1	0
chr3	54013429	C	T	PASS	intron_variant	MODIFIER	WDFY3	WDFY3	transcript	XM_023637785.1	protein_coding	3	c.497-857C>T		-1	-1	-1	-1	-1	-1	0
chr3	54013429	C	T	PASS	intron_variant	MODIFIER	WDFY3	WDFY3	transcript	XM_023637788.1	protein_coding	3	c.497-857C>T		-1	-1	-1	-1	-1	-1	0
chr3	54019291	C	T	PASS	intron_variant	MODIFIER	WDFY3	WDFY3	transcript	XM_023637783.1	protein_coding	6	c.822+1338C>T		-1	-1	-1	-1	-1	-1	0
chr3	54019291	C	T	PASS	intron_variant	MODIFIER	WDFY3	WDFY3	transcript	XM_023637793.1	protein_coding	9	c.630+1338C>T		-1	-1	-1	-1	-1	-1	0
chr3	54019291	C	T	PASS	intron_variant	MODIFIER	WDFY3	WDFY3	transcript	XM_023637797.1	protein_coding	7	c.630+1338C>T		-1	-1	-1	-1	-1	-1	0
chr3	54019291	C	T	PASS	intron_variant	MODIFIER	WDFY3	WDFY3	transcript	XM_023637790.1	protein_coding	9	c.630+1338C>T		-1	-1	-1	-1	-1	-1	0
chr3	54019291	C	T	PASS	intron_variant	MODIFIER	WDFY3	WDFY3	transcript	XM_023637791.1	protein_coding	10	c.630+1338C>T		-1	-1	-1	-1	-1	-1	0
chr3	54019291	C	T	PASS	intron_variant	MODIFIER	WDFY3	WDFY3	transcript	XM_023637792.1	protein_coding	8	c.630+1338C>T		-1	-1	-1	-1	-1	-1	0
chr3	54019291	C	T	PASS	intron_variant	MODIFIER	WDFY3	WDFY3	transcript	XM_023637795.1	protein_coding	8	c.630+1338C>T		-1	-1	-1	-1	-1	-1	0
chr3	54019291	C	T	PASS	intron_variant	MODIFIER	WDFY3	WDFY3	transcript	XM_023637796.1	protein_coding	7	c.630+1338C>T		-1	-1	-1	-1	-1	-1	0
chr3	54019291	C	T	PASS	intron_variant	MODIFIER	WDFY3	WDFY3	transcript	XM_023637794.1	protein_coding	7	c.630+1338C>T		-1	-1	-1	-1	-1	-1	0
chr3	54019291	C	T	PASS	intron_variant	MODIFIER	WDFY3	WDFY3	transcript	XM_023637798.1	protein_coding	6	c.630+1338C>T		-1	-1	-1	-1	-1	-1	0
chr3	54019291	C	T	PASS	intron_variant	MODIFIER	WDFY3	WDFY3	transcript	XR_002806954.1	pseudogene	6	n.2153+1338C>T		-1	-1	-1	-1	-1	-1	0
chr3	54019291	C	T	PASS	intron_variant	MODIFIER	WDFY3	WDFY3	transcript	XM_023637784.1	protein_coding	6	c.822+1338C>T		-1	-1	-1	-1	-1	-1	0
chr3	54019291	C	T	PASS	intron_variant	MODIFIER	WDFY3	WDFY3	transcript	XM_023637786.1	protein_coding	6	c.822+1338C>T		-1	-1	-1	-1	-1	-1	0
chr3	54019291	C	T	PASS	intron_variant	MODIFIER	WDFY3	WDFY3	transcript	XM_023637787.1	protein_coding	6	c.822+1338C>T		-1	-1	-1	-1	-1	-1	0
chr3	54019291	C	T	PASS	intron_variant	MODIFIER	WDFY3	WDFY3	transcript	XM_023637785.1	protein_coding	5	c.768+1338C>T		-1	-1	-1	-1	-1	-1	0
chr3	54019291	C	T	PASS	intron_variant	MODIFIER	WDFY3	WDFY3	transcript	XM_023637788.1	protein_coding	5	c.768+1338C>T		-1	-1	-1	-1	-1	-1	0
chr3	54020148	A	G	PASS	intron_variant	MODIFIER	WDFY3	WDFY3	transcript	XM_023637783.1	protein_coding	6	c.823-2107A>G		-1	-1	-1	-1	-1	-1	0
chr3	54020148	A	G	PASS	intron_variant	MODIFIER	WDFY3	WDFY3	transcript	XM_023637793.1	protein_coding	9	c.631-2107A>G		-1	-1	-1	-1	-1	-1	0
chr3	54020148	A	G	PASS	intron_variant	MODIFIER	WDFY3	WDFY3	transcript	XM_023637797.1	protein_coding	7	c.631-2107A>G		-1	-1	-1	-1	-1	-1	0
chr3	54020148	A	G	PASS	intron_variant	MODIFIER	WDFY3	WDFY3	transcript	XM_023637790.1	protein_coding	9	c.631-2107A>G		-1	-1	-1	-1	-1	-1	0
chr3	54020148	A	G	PASS	intron_variant	MODIFIER	WDFY3	WDFY3	transcript	XM_023637791.1	protein_coding	10	c.631-2107A>G		-1	-1	-1	-1	-1	-1	0
chr3	54020148	A	G	PASS	intron_variant	MODIFIER	WDFY3	WDFY3	transcript	XM_023637792.1	protein_coding	8	c.631-2107A>G		-1	-1	-1	-1	-1	-1	0
chr3	54020148	A	G	PASS	intron_variant	MODIFIER	WDFY3	WDFY3	transcript	XM_023637795.1	protein_coding	8	c.631-2107A>G		-1	-1	-1	-1	-1	-1	0
chr3	54020148	A	G	PASS	intron_variant	MODIFIER	WDFY3	WDFY3	transcript	XM_023637796.1	protein_coding	7	c.631-2107A>G		-1	-1	-1	-1	-1	-1	0
chr3	54020148	A	G	PASS	intron_variant	MODIFIER	WDFY3	WDFY3	transcript	XM_023637794.1	protein_coding	7	c.631-2107A>G		-1	-1	-1	-1	-1	-1	0
chr3	54020148	A	G	PASS	intron_variant	MODIFIER	WDFY3	WDFY3	transcript	XM_023637798.1	protein_coding	6	c.631-2107A>G		-1	-1	-1	-1	-1	-1	0
chr3	54020148	A	G	PASS	intron_variant	MODIFIER	WDFY3	WDFY3	transcript	XR_002806954.1	pseudogene	6	n.2154-2107A>G		-1	-1	-1	-1	-1	-1	0
chr3	54020148	A	G	PASS	intron_variant	MODIFIER	WDFY3	WDFY3	transcript	XM_023637784.1	protein_coding	6	c.823-2107A>G		-1	-1	-1	-1	-1	-1	0
chr3	54020148	A	G	PASS	intron_variant	MODIFIER	WDFY3	WDFY3	transcript	XM_023637786.1	protein_coding	6	c.823-2107A>G		-1	-1	-1	-1	-1	-1	0
chr3	54020148	A	G	PASS	intron_variant	MODIFIER	WDFY3	WDFY3	transcript	XM_023637787.1	protein_coding	6	c.823-2107A>G		-1	-1	-1	-1	-1	-1	0
chr3	54020148	A	G	PASS	intron_variant	MODIFIER	WDFY3	WDFY3	transcript	XM_023637785.1	protein_coding	5	c.769-2107A>G		-1	-1	-1	-1	-1	-1	0
chr3	54020148	A	G	PASS	intron_variant	MODIFIER	WDFY3	WDFY3	transcript	XM_023637788.1	protein_coding	5	c.769-2107A>G		-1	-1	-1	-1	-1	-1	0
chr3	54020415	A	G	PASS	intron_variant	MODIFIER	WDFY3	WDFY3	transcript	XM_023637783.1	protein_coding	6	c.823-1840A>G		-1	-1	-1	-1	-1	-1	0
chr3	54020415	A	G	PASS	intron_variant	MODIFIER	WDFY3	WDFY3	transcript	XM_023637793.1	protein_coding	9	c.631-1840A>G		-1	-1	-1	-1	-1	-1	0
chr3	54020415	A	G	PASS	intron_variant	MODIFIER	WDFY3	WDFY3	transcript	XM_023637797.1	protein_coding	7	c.631-1840A>G		-1	-1	-1	-1	-1	-1	0
chr3	54020415	A	G	PASS	intron_variant	MODIFIER	WDFY3	WDFY3	transcript	XM_023637790.1	protein_coding	9	c.631-1840A>G		-1	-1	-1	-1	-1	-1	0
chr3	54020415	A	G	PASS	intron_variant	MODIFIER	WDFY3	WDFY3	transcript	XM_023637791.1	protein_coding	10	c.631-1840A>G		-1	-1	-1	-1	-1	-1	0
chr3	54020415	A	G	PASS	intron_variant	MODIFIER	WDFY3	WDFY3	transcript	XM_023637792.1	protein_coding	8	c.631-1840A>G		-1	-1	-1	-1	-1	-1	0
chr3	54020415	A	G	PASS	intron_variant	MODIFIER	WDFY3	WDFY3	transcript	XM_023637795.1	protein_coding	8	c.631-1840A>G		-1	-1	-1	-1	-1	-1	0
chr3	54020415	A	G	PASS	intron_variant	MODIFIER	WDFY3	WDFY3	transcript	XM_023637796.1	protein_coding	7	c.631-1840A>G		-1	-1	-1	-1	-1	-1	0
chr3	54020415	A	G	PASS	intron_variant	MODIFIER	WDFY3	WDFY3	transcript	XM_023637794.1	protein_coding	7	c.631-1840A>G		-1	-1	-1	-1	-1	-1	0
chr3	54020415	A	G	PASS	intron_variant	MODIFIER	WDFY3	WDFY3	transcript	XM_023637798.1	protein_coding	6	c.631-1840A>G		-1	-1	-1	-1	-1	-1	0
chr3	54020415	A	G	PASS	intron_variant	MODIFIER	WDFY3	WDFY3	transcript	XR_002806954.1	pseudogene	6	n.2154-1840A>G		-1	-1	-1	-1	-1	-1	0
chr3	54020415	A	G	PASS	intron_variant	MODIFIER	WDFY3	WDFY3	transcript	XM_023637784.1	protein_coding	6	c.823-1840A>G		-1	-1	-1	-1	-1	-1	0
chr3	54020415	A	G	PASS	intron_variant	MODIFIER	WDFY3	WDFY3	transcript	XM_023637786.1	protein_coding	6	c.823-1840A>G		-1	-1	-1	-1	-1	-1	0
chr3	54020415	A	G	PASS	intron_variant	MODIFIER	WDFY3	WDFY3	transcript	XM_023637787.1	protein_coding	6	c.823-1840A>G		-1	-1	-1	-1	-1	-1	0
chr3	54020415	A	G	PASS	intron_variant	MODIFIER	WDFY3	WDFY3	transcript	XM_023637785.1	protein_coding	5	c.769-1840A>G		-1	-1	-1	-1	-1	-1	0
chr3	54020415	A	G	PASS	intron_variant	MODIFIER	WDFY3	WDFY3	transcript	XM_023637788.1	protein_coding	5	c.769-1840A>G		-1	-1	-1	-1	-1	-1	0
chr3	54022534	C	T	PASS	intron_variant	MODIFIER	WDFY3	WDFY3	transcript	XM_023637783.1	protein_coding	7	c.1015+87C>T		-1	-1	-1	-1	-1	-1	0
chr3	54022534	C	T	PASS	intron_variant	MODIFIER	WDFY3	WDFY3	transcript	XM_023637793.1	protein_coding	10	c.823+87C>T		-1	-1	-1	-1	-1	-1	0
chr3	54022534	C	T	PASS	intron_variant	MODIFIER	WDFY3	WDFY3	transcript	XM_023637797.1	protein_coding	8	c.823+87C>T		-1	-1	-1	-1	-1	-1	0
chr3	54022534	C	T	PASS	intron_variant	MODIFIER	WDFY3	WDFY3	transcript	XM_023637790.1	protein_coding	10	c.823+87C>T		-1	-1	-1	-1	-1	-1	0
chr3	54022534	C	T	PASS	intron_variant	MODIFIER	WDFY3	WDFY3	transcript	XM_023637791.1	protein_coding	11	c.823+87C>T		-1	-1	-1	-1	-1	-1	0
chr3	54022534	C	T	PASS	intron_variant	MODIFIER	WDFY3	WDFY3	transcript	XM_023637792.1	protein_coding	9	c.823+87C>T		-1	-1	-1	-1	-1	-1	0
chr3	54022534	C	T	PASS	intron_variant	MODIFIER	WDFY3	WDFY3	transcript	XM_023637795.1	protein_coding	9	c.823+87C>T		-1	-1	-1	-1	-1	-1	0
chr3	54022534	C	T	PASS	intron_variant	MODIFIER	WDFY3	WDFY3	transcript	XM_023637796.1	protein_coding	8	c.823+87C>T		-1	-1	-1	-1	-1	-1	0
chr3	54022534	C	T	PASS	intron_variant	MODIFIER	WDFY3	WDFY3	transcript	XM_023637794.1	protein_coding	8	c.823+87C>T		-1	-1	-1	-1	-1	-1	0
chr3	54022534	C	T	PASS	intron_variant	MODIFIER	WDFY3	WDFY3	transcript	XM_023637798.1	protein_coding	7	c.823+87C>T		-1	-1	-1	-1	-1	-1	0
chr3	54022534	C	T	PASS	intron_variant	MODIFIER	WDFY3	WDFY3	transcript	XR_002806954.1	pseudogene	7	n.2346+87C>T		-1	-1	-1	-1	-1	-1	0
chr3	54022534	C	T	PASS	intron_variant	MODIFIER	WDFY3	WDFY3	transcript	XM_023637784.1	protein_coding	7	c.1015+87C>T		-1	-1	-1	-1	-1	-1	0
chr3	54022534	C	T	PASS	intron_variant	MODIFIER	WDFY3	WDFY3	transcript	XM_023637786.1	protein_coding	7	c.1015+87C>T		-1	-1	-1	-1	-1	-1	0
chr3	54022534	C	T	PASS	intron_variant	MODIFIER	WDFY3	WDFY3	transcript	XM_023637787.1	protein_coding	7	c.1015+87C>T		-1	-1	-1	-1	-1	-1	0
chr3	54022534	C	T	PASS	intron_variant	MODIFIER	WDFY3	WDFY3	transcript	XM_023637785.1	protein_coding	6	c.961+87C>T		-1	-1	-1	-1	-1	-1	0
chr3	54022534	C	T	PASS	intron_variant	MODIFIER	WDFY3	WDFY3	transcript	XM_023637788.1	protein_coding	6	c.961+87C>T		-1	-1	-1	-1	-1	-1	0
chr3	54022730	C	A	PASS	intron_variant	MODIFIER	WDFY3	WDFY3	transcript	XM_023637783.1	protein_coding	7	c.1015+283C>A		-1	-1	-1	-1	-1	-1	0
chr3	54022730	C	A	PASS	intron_variant	MODIFIER	WDFY3	WDFY3	transcript	XM_023637793.1	protein_coding	10	c.823+283C>A		-1	-1	-1	-1	-1	-1	0
chr3	54022730	C	A	PASS	intron_variant	MODIFIER	WDFY3	WDFY3	transcript	XM_023637797.1	protein_coding	8	c.823+283C>A		-1	-1	-1	-1	-1	-1	0
chr3	54022730	C	A	PASS	intron_variant	MODIFIER	WDFY3	WDFY3	transcript	XM_023637790.1	protein_coding	10	c.823+283C>A		-1	-1	-1	-1	-1	-1	0
chr3	54022730	C	A	PASS	intron_variant	MODIFIER	WDFY3	WDFY3	transcript	XM_023637791.1	protein_coding	11	c.823+283C>A		-1	-1	-1	-1	-1	-1	0
chr3	54022730	C	A	PASS	intron_variant	MODIFIER	WDFY3	WDFY3	transcript	XM_023637792.1	protein_coding	9	c.823+283C>A		-1	-1	-1	-1	-1	-1	0
chr3	54022730	C	A	PASS	intron_variant	MODIFIER	WDFY3	WDFY3	transcript	XM_023637795.1	protein_coding	9	c.823+283C>A		-1	-1	-1	-1	-1	-1	0
chr3	54022730	C	A	PASS	intron_variant	MODIFIER	WDFY3	WDFY3	transcript	XM_023637796.1	protein_coding	8	c.823+283C>A		-1	-1	-1	-1	-1	-1	0
chr3	54022730	C	A	PASS	intron_variant	MODIFIER	WDFY3	WDFY3	transcript	XM_023637794.1	protein_coding	8	c.823+283C>A		-1	-1	-1	-1	-1	-1	0
chr3	54022730	C	A	PASS	intron_variant	MODIFIER	WDFY3	WDFY3	transcript	XM_023637798.1	protein_coding	7	c.823+283C>A		-1	-1	-1	-1	-1	-1	0
chr3	54022730	C	A	PASS	intron_variant	MODIFIER	WDFY3	WDFY3	transcript	XR_002806954.1	pseudogene	7	n.2346+283C>A		-1	-1	-1	-1	-1	-1	0
chr3	54022730	C	A	PASS	intron_variant	MODIFIER	WDFY3	WDFY3	transcript	XM_023637784.1	protein_coding	7	c.1015+283C>A		-1	-1	-1	-1	-1	-1	0
chr3	54022730	C	A	PASS	intron_variant	MODIFIER	WDFY3	WDFY3	transcript	XM_023637786.1	protein_coding	7	c.1015+283C>A		-1	-1	-1	-1	-1	-1	0
chr3	54022730	C	A	PASS	intron_variant	MODIFIER	WDFY3	WDFY3	transcript	XM_023637787.1	protein_coding	7	c.1015+283C>A		-1	-1	-1	-1	-1	-1	0
chr3	54022730	C	A	PASS	intron_variant	MODIFIER	WDFY3	WDFY3	transcript	XM_023637785.1	protein_coding	6	c.961+283C>A		-1	-1	-1	-1	-1	-1	0
chr3	54022730	C	A	PASS	intron_variant	MODIFIER	WDFY3	WDFY3	transcript	XM_023637788.1	protein_coding	6	c.961+283C>A		-1	-1	-1	-1	-1	-1	0
chr3	54027602	C	T	PASS	intron_variant	MODIFIER	WDFY3	WDFY3	transcript	XM_023637783.1	protein_coding	9	c.1369+1351C>T		-1	-1	-1	-1	-1	-1	0
chr3	54027602	C	T	PASS	intron_variant	MODIFIER	WDFY3	WDFY3	transcript	XM_023637793.1	protein_coding	12	c.1177+1351C>T		-1	-1	-1	-1	-1	-1	0
chr3	54027602	C	T	PASS	intron_variant	MODIFIER	WDFY3	WDFY3	transcript	XM_023637797.1	protein_coding	10	c.1177+1351C>T		-1	-1	-1	-1	-1	-1	0
chr3	54027602	C	T	PASS	intron_variant	MODIFIER	WDFY3	WDFY3	transcript	XM_023637790.1	protein_coding	12	c.1177+1351C>T		-1	-1	-1	-1	-1	-1	0
chr3	54027602	C	T	PASS	intron_variant	MODIFIER	WDFY3	WDFY3	transcript	XM_023637791.1	protein_coding	13	c.1177+1351C>T		-1	-1	-1	-1	-1	-1	0
chr3	54027602	C	T	PASS	intron_variant	MODIFIER	WDFY3	WDFY3	transcript	XM_023637792.1	protein_coding	11	c.1177+1351C>T		-1	-1	-1	-1	-1	-1	0
chr3	54027602	C	T	PASS	intron_variant	MODIFIER	WDFY3	WDFY3	transcript	XM_023637795.1	protein_coding	11	c.1177+1351C>T		-1	-1	-1	-1	-1	-1	0
chr3	54027602	C	T	PASS	intron_variant	MODIFIER	WDFY3	WDFY3	transcript	XM_023637796.1	protein_coding	10	c.1177+1351C>T		-1	-1	-1	-1	-1	-1	0
chr3	54027602	C	T	PASS	intron_variant	MODIFIER	WDFY3	WDFY3	transcript	XM_023637794.1	protein_coding	10	c.1177+1351C>T		-1	-1	-1	-1	-1	-1	0
chr3	54027602	C	T	PASS	intron_variant	MODIFIER	WDFY3	WDFY3	transcript	XM_023637798.1	protein_coding	9	c.1177+1351C>T		-1	-1	-1	-1	-1	-1	0
chr3	54027602	C	T	PASS	intron_variant	MODIFIER	WDFY3	WDFY3	transcript	XR_002806954.1	pseudogene	9	n.2700+1351C>T		-1	-1	-1	-1	-1	-1	0
chr3	54027602	C	T	PASS	intron_variant	MODIFIER	WDFY3	WDFY3	transcript	XM_023637784.1	protein_coding	9	c.1369+1351C>T		-1	-1	-1	-1	-1	-1	0
chr3	54027602	C	T	PASS	intron_variant	MODIFIER	WDFY3	WDFY3	transcript	XM_023637786.1	protein_coding	9	c.1369+1351C>T		-1	-1	-1	-1	-1	-1	0
chr3	54027602	C	T	PASS	intron_variant	MODIFIER	WDFY3	WDFY3	transcript	XM_023637787.1	protein_coding	9	c.1369+1351C>T		-1	-1	-1	-1	-1	-1	0
chr3	54027602	C	T	PASS	intron_variant	MODIFIER	WDFY3	WDFY3	transcript	XM_023637785.1	protein_coding	8	c.1315+1351C>T		-1	-1	-1	-1	-1	-1	0
chr3	54027602	C	T	PASS	intron_variant	MODIFIER	WDFY3	WDFY3	transcript	XM_023637788.1	protein_coding	8	c.1315+1351C>T		-1	-1	-1	-1	-1	-1	0
chr3	54028964	G	A	PASS	intron_variant	MODIFIER	WDFY3	WDFY3	transcript	XM_023637783.1	protein_coding	9	c.1369+2713G>A		-1	-1	-1	-1	-1	-1	0
chr3	54028964	G	A	PASS	intron_variant	MODIFIER	WDFY3	WDFY3	transcript	XM_023637793.1	protein_coding	12	c.1177+2713G>A		-1	-1	-1	-1	-1	-1	0
chr3	54028964	G	A	PASS	intron_variant	MODIFIER	WDFY3	WDFY3	transcript	XM_023637797.1	protein_coding	10	c.1177+2713G>A		-1	-1	-1	-1	-1	-1	0
chr3	54028964	G	A	PASS	intron_variant	MODIFIER	WDFY3	WDFY3	transcript	XM_023637790.1	protein_coding	12	c.1177+2713G>A		-1	-1	-1	-1	-1	-1	0
chr3	54028964	G	A	PASS	intron_variant	MODIFIER	WDFY3	WDFY3	transcript	XM_023637791.1	protein_coding	13	c.1177+2713G>A		-1	-1	-1	-1	-1	-1	0
chr3	54028964	G	A	PASS	intron_variant	MODIFIER	WDFY3	WDFY3	transcript	XM_023637792.1	protein_coding	11	c.1177+2713G>A		-1	-1	-1	-1	-1	-1	0
chr3	54028964	G	A	PASS	intron_variant	MODIFIER	WDFY3	WDFY3	transcript	XM_023637795.1	protein_coding	11	c.1177+2713G>A		-1	-1	-1	-1	-1	-1	0
chr3	54028964	G	A	PASS	intron_variant	MODIFIER	WDFY3	WDFY3	transcript	XM_023637796.1	protein_coding	10	c.1177+2713G>A		-1	-1	-1	-1	-1	-1	0
chr3	54028964	G	A	PASS	intron_variant	MODIFIER	WDFY3	WDFY3	transcript	XM_023637794.1	protein_coding	10	c.1177+2713G>A		-1	-1	-1	-1	-1	-1	0
chr3	54028964	G	A	PASS	intron_variant	MODIFIER	WDFY3	WDFY3	transcript	XM_023637798.1	protein_coding	9	c.1177+2713G>A		-1	-1	-1	-1	-1	-1	0
chr3	54028964	G	A	PASS	intron_variant	MODIFIER	WDFY3	WDFY3	transcript	XR_002806954.1	pseudogene	9	n.2700+2713G>A		-1	-1	-1	-1	-1	-1	0
chr3	54028964	G	A	PASS	intron_variant	MODIFIER	WDFY3	WDFY3	transcript	XM_023637784.1	protein_coding	9	c.1369+2713G>A		-1	-1	-1	-1	-1	-1	0
chr3	54028964	G	A	PASS	intron_variant	MODIFIER	WDFY3	WDFY3	transcript	XM_023637786.1	protein_coding	9	c.1369+2713G>A		-1	-1	-1	-1	-1	-1	0
chr3	54028964	G	A	PASS	intron_variant	MODIFIER	WDFY3	WDFY3	transcript	XM_023637787.1	protein_coding	9	c.1369+2713G>A		-1	-1	-1	-1	-1	-1	0
chr3	54028964	G	A	PASS	intron_variant	MODIFIER	WDFY3	WDFY3	transcript	XM_023637785.1	protein_coding	8	c.1315+2713G>A		-1	-1	-1	-1	-1	-1	0
chr3	54028964	G	A	PASS	intron_variant	MODIFIER	WDFY3	WDFY3	transcript	XM_023637788.1	protein_coding	8	c.1315+2713G>A		-1	-1	-1	-1	-1	-1	0
chr3	54031875	CAAA	C	PASS	intron_variant	MODIFIER	WDFY3	WDFY3	transcript	XM_023637783.1	protein_coding	9	c.1370-991_1370-989delAAA		-1	-1	-1	-1	-1	-1	0
chr3	54031875	CAAA	C	PASS	intron_variant	MODIFIER	WDFY3	WDFY3	transcript	XM_023637793.1	protein_coding	12	c.1178-991_1178-989delAAA		-1	-1	-1	-1	-1	-1	0
chr3	54031875	CAAA	C	PASS	intron_variant	MODIFIER	WDFY3	WDFY3	transcript	XM_023637797.1	protein_coding	10	c.1178-991_1178-989delAAA		-1	-1	-1	-1	-1	-1	0
chr3	54031875	CAAA	C	PASS	intron_variant	MODIFIER	WDFY3	WDFY3	transcript	XM_023637790.1	protein_coding	12	c.1178-991_1178-989delAAA		-1	-1	-1	-1	-1	-1	0
chr3	54031875	CAAA	C	PASS	intron_variant	MODIFIER	WDFY3	WDFY3	transcript	XM_023637791.1	protein_coding	13	c.1178-991_1178-989delAAA		-1	-1	-1	-1	-1	-1	0
chr3	54031875	CAAA	C	PASS	intron_variant	MODIFIER	WDFY3	WDFY3	transcript	XM_023637792.1	protein_coding	11	c.1178-991_1178-989delAAA		-1	-1	-1	-1	-1	-1	0
chr3	54031875	CAAA	C	PASS	intron_variant	MODIFIER	WDFY3	WDFY3	transcript	XM_023637795.1	protein_coding	11	c.1178-991_1178-989delAAA		-1	-1	-1	-1	-1	-1	0
chr3	54031875	CAAA	C	PASS	intron_variant	MODIFIER	WDFY3	WDFY3	transcript	XM_023637796.1	protein_coding	10	c.1178-991_1178-989delAAA		-1	-1	-1	-1	-1	-1	0
chr3	54031875	CAAA	C	PASS	intron_variant	MODIFIER	WDFY3	WDFY3	transcript	XM_023637794.1	protein_coding	10	c.1178-991_1178-989delAAA		-1	-1	-1	-1	-1	-1	0
chr3	54031875	CAAA	C	PASS	intron_variant	MODIFIER	WDFY3	WDFY3	transcript	XM_023637798.1	protein_coding	9	c.1178-991_1178-989delAAA		-1	-1	-1	-1	-1	-1	0
chr3	54031875	CAAA	C	PASS	intron_variant	MODIFIER	WDFY3	WDFY3	transcript	XR_002806954.1	pseudogene	9	n.2701-991_2701-989delAAA		-1	-1	-1	-1	-1	-1	0
chr3	54031875	CAAA	C	PASS	intron_variant	MODIFIER	WDFY3	WDFY3	transcript	XM_023637784.1	protein_coding	9	c.1370-991_1370-989delAAA		-1	-1	-1	-1	-1	-1	0
chr3	54031875	CAAA	C	PASS	intron_variant	MODIFIER	WDFY3	WDFY3	transcript	XM_023637786.1	protein_coding	9	c.1370-991_1370-989delAAA		-1	-1	-1	-1	-1	-1	0
chr3	54031875	CAAA	C	PASS	intron_variant	MODIFIER	WDFY3	WDFY3	transcript	XM_023637787.1	protein_coding	9	c.1370-991_1370-989delAAA		-1	-1	-1	-1	-1	-1	0
chr3	54031875	CAAA	C	PASS	intron_variant	MODIFIER	WDFY3	WDFY3	transcript	XM_023637785.1	protein_coding	8	c.1316-991_1316-989delAAA		-1	-1	-1	-1	-1	-1	0
chr3	54031875	CAAA	C	PASS	intron_variant	MODIFIER	WDFY3	WDFY3	transcript	XM_023637788.1	protein_coding	8	c.1316-991_1316-989delAAA		-1	-1	-1	-1	-1	-1	0
chr3	54033376	G	C	PASS	intron_variant	MODIFIER	WDFY3	WDFY3	transcript	XM_023637783.1	protein_coding	10	c.1837+42G>C		-1	-1	-1	-1	-1	-1	0
chr3	54033376	G	C	PASS	intron_variant	MODIFIER	WDFY3	WDFY3	transcript	XM_023637793.1	protein_coding	13	c.1645+42G>C		-1	-1	-1	-1	-1	-1	0
chr3	54033376	G	C	PASS	intron_variant	MODIFIER	WDFY3	WDFY3	transcript	XM_023637797.1	protein_coding	11	c.1645+42G>C		-1	-1	-1	-1	-1	-1	0
chr3	54033376	G	C	PASS	intron_variant	MODIFIER	WDFY3	WDFY3	transcript	XM_023637790.1	protein_coding	13	c.1645+42G>C		-1	-1	-1	-1	-1	-1	0
chr3	54033376	G	C	PASS	intron_variant	MODIFIER	WDFY3	WDFY3	transcript	XM_023637791.1	protein_coding	14	c.1645+42G>C		-1	-1	-1	-1	-1	-1	0
chr3	54033376	G	C	PASS	intron_variant	MODIFIER	WDFY3	WDFY3	transcript	XM_023637792.1	protein_coding	12	c.1645+42G>C		-1	-1	-1	-1	-1	-1	0
chr3	54033376	G	C	PASS	intron_variant	MODIFIER	WDFY3	WDFY3	transcript	XM_023637795.1	protein_coding	12	c.1645+42G>C		-1	-1	-1	-1	-1	-1	0
chr3	54033376	G	C	PASS	intron_variant	MODIFIER	WDFY3	WDFY3	transcript	XM_023637796.1	protein_coding	11	c.1645+42G>C		-1	-1	-1	-1	-1	-1	0
chr3	54033376	G	C	PASS	intron_variant	MODIFIER	WDFY3	WDFY3	transcript	XM_023637794.1	protein_coding	11	c.1645+42G>C		-1	-1	-1	-1	-1	-1	0
chr3	54033376	G	C	PASS	intron_variant	MODIFIER	WDFY3	WDFY3	transcript	XM_023637798.1	protein_coding	10	c.1645+42G>C		-1	-1	-1	-1	-1	-1	0
chr3	54033376	G	C	PASS	intron_variant	MODIFIER	WDFY3	WDFY3	transcript	XR_002806954.1	pseudogene	10	n.3168+42G>C		-1	-1	-1	-1	-1	-1	0
chr3	54033376	G	C	PASS	intron_variant	MODIFIER	WDFY3	WDFY3	transcript	XM_023637784.1	protein_coding	10	c.1837+42G>C		-1	-1	-1	-1	-1	-1	0
chr3	54033376	G	C	PASS	intron_variant	MODIFIER	WDFY3	WDFY3	transcript	XM_023637786.1	protein_coding	10	c.1837+42G>C		-1	-1	-1	-1	-1	-1	0
chr3	54033376	G	C	PASS	intron_variant	MODIFIER	WDFY3	WDFY3	transcript	XM_023637787.1	protein_coding	10	c.1837+42G>C		-1	-1	-1	-1	-1	-1	0
chr3	54033376	G	C	PASS	intron_variant	MODIFIER	WDFY3	WDFY3	transcript	XM_023637785.1	protein_coding	9	c.1783+42G>C		-1	-1	-1	-1	-1	-1	0
chr3	54033376	G	C	PASS	intron_variant	MODIFIER	WDFY3	WDFY3	transcript	XM_023637788.1	protein_coding	9	c.1783+42G>C		-1	-1	-1	-1	-1	-1	0
chr3	54035339	A	G	PASS	intron_variant	MODIFIER	WDFY3	WDFY3	transcript	XM_023637783.1	protein_coding	11	c.1939+1004A>G		-1	-1	-1	-1	-1	-1	0
chr3	54035339	A	G	PASS	intron_variant	MODIFIER	WDFY3	WDFY3	transcript	XM_023637793.1	protein_coding	14	c.1747+1004A>G		-1	-1	-1	-1	-1	-1	0
chr3	54035339	A	G	PASS	intron_variant	MODIFIER	WDFY3	WDFY3	transcript	XM_023637797.1	protein_coding	12	c.1747+1004A>G		-1	-1	-1	-1	-1	-1	0
chr3	54035339	A	G	PASS	intron_variant	MODIFIER	WDFY3	WDFY3	transcript	XM_023637790.1	protein_coding	14	c.1747+1004A>G		-1	-1	-1	-1	-1	-1	0
chr3	54035339	A	G	PASS	intron_variant	MODIFIER	WDFY3	WDFY3	transcript	XM_023637791.1	protein_coding	15	c.1747+1004A>G		-1	-1	-1	-1	-1	-1	0
chr3	54035339	A	G	PASS	intron_variant	MODIFIER	WDFY3	WDFY3	transcript	XM_023637792.1	protein_coding	13	c.1747+1004A>G		-1	-1	-1	-1	-1	-1	0
chr3	54035339	A	G	PASS	intron_variant	MODIFIER	WDFY3	WDFY3	transcript	XM_023637795.1	protein_coding	13	c.1747+1004A>G		-1	-1	-1	-1	-1	-1	0
chr3	54035339	A	G	PASS	intron_variant	MODIFIER	WDFY3	WDFY3	transcript	XM_023637796.1	protein_coding	12	c.1747+1004A>G		-1	-1	-1	-1	-1	-1	0
chr3	54035339	A	G	PASS	intron_variant	MODIFIER	WDFY3	WDFY3	transcript	XM_023637794.1	protein_coding	12	c.1747+1004A>G		-1	-1	-1	-1	-1	-1	0
chr3	54035339	A	G	PASS	intron_variant	MODIFIER	WDFY3	WDFY3	transcript	XM_023637798.1	protein_coding	11	c.1747+1004A>G		-1	-1	-1	-1	-1	-1	0
chr3	54035339	A	G	PASS	intron_variant	MODIFIER	WDFY3	WDFY3	transcript	XR_002806954.1	pseudogene	11	n.3270+1004A>G		-1	-1	-1	-1	-1	-1	0
chr3	54035339	A	G	PASS	intron_variant	MODIFIER	WDFY3	WDFY3	transcript	XM_023637784.1	protein_coding	11	c.1939+1004A>G		-1	-1	-1	-1	-1	-1	0
chr3	54035339	A	G	PASS	intron_variant	MODIFIER	WDFY3	WDFY3	transcript	XM_023637786.1	protein_coding	11	c.1939+1004A>G		-1	-1	-1	-1	-1	-1	0
chr3	54035339	A	G	PASS	intron_variant	MODIFIER	WDFY3	WDFY3	transcript	XM_023637787.1	protein_coding	11	c.1939+1004A>G		-1	-1	-1	-1	-1	-1	0
chr3	54035339	A	G	PASS	intron_variant	MODIFIER	WDFY3	WDFY3	transcript	XM_023637785.1	protein_coding	10	c.1885+1004A>G		-1	-1	-1	-1	-1	-1	0
chr3	54035339	A	G	PASS	intron_variant	MODIFIER	WDFY3	WDFY3	transcript	XM_023637788.1	protein_coding	10	c.1885+1004A>G		-1	-1	-1	-1	-1	-1	0
chr3	54036821	A	T	PASS	intron_variant	MODIFIER	WDFY3	WDFY3	transcript	XM_023637783.1	protein_coding	11	c.1940-65A>T		-1	-1	-1	-1	-1	-1	0
chr3	54036821	A	T	PASS	intron_variant	MODIFIER	WDFY3	WDFY3	transcript	XM_023637793.1	protein_coding	14	c.1748-65A>T		-1	-1	-1	-1	-1	-1	0
chr3	54036821	A	T	PASS	intron_variant	MODIFIER	WDFY3	WDFY3	transcript	XM_023637797.1	protein_coding	12	c.1748-65A>T		-1	-1	-1	-1	-1	-1	0
chr3	54036821	A	T	PASS	intron_variant	MODIFIER	WDFY3	WDFY3	transcript	XM_023637790.1	protein_coding	14	c.1748-65A>T		-1	-1	-1	-1	-1	-1	0
chr3	54036821	A	T	PASS	intron_variant	MODIFIER	WDFY3	WDFY3	transcript	XM_023637791.1	protein_coding	15	c.1748-65A>T		-1	-1	-1	-1	-1	-1	0
chr3	54036821	A	T	PASS	intron_variant	MODIFIER	WDFY3	WDFY3	transcript	XM_023637792.1	protein_coding	13	c.1748-65A>T		-1	-1	-1	-1	-1	-1	0
chr3	54036821	A	T	PASS	intron_variant	MODIFIER	WDFY3	WDFY3	transcript	XM_023637795.1	protein_coding	13	c.1748-65A>T		-1	-1	-1	-1	-1	-1	0
chr3	54036821	A	T	PASS	intron_variant	MODIFIER	WDFY3	WDFY3	transcript	XM_023637796.1	protein_coding	12	c.1748-65A>T		-1	-1	-1	-1	-1	-1	0
chr3	54036821	A	T	PASS	intron_variant	MODIFIER	WDFY3	WDFY3	transcript	XM_023637794.1	protein_coding	12	c.1748-65A>T		-1	-1	-1	-1	-1	-1	0
chr3	54036821	A	T	PASS	intron_variant	MODIFIER	WDFY3	WDFY3	transcript	XM_023637798.1	protein_coding	11	c.1748-65A>T		-1	-1	-1	-1	-1	-1	0
chr3	54036821	A	T	PASS	intron_variant	MODIFIER	WDFY3	WDFY3	transcript	XR_002806954.1	pseudogene	11	n.3271-65A>T		-1	-1	-1	-1	-1	-1	0
chr3	54036821	A	T	PASS	intron_variant	MODIFIER	WDFY3	WDFY3	transcript	XM_023637784.1	protein_coding	11	c.1940-65A>T		-1	-1	-1	-1	-1	-1	0
chr3	54036821	A	T	PASS	intron_variant	MODIFIER	WDFY3	WDFY3	transcript	XM_023637786.1	protein_coding	11	c.1940-65A>T		-1	-1	-1	-1	-1	-1	0
chr3	54036821	A	T	PASS	intron_variant	MODIFIER	WDFY3	WDFY3	transcript	XM_023637787.1	protein_coding	11	c.1940-65A>T		-1	-1	-1	-1	-1	-1	0
chr3	54036821	A	T	PASS	intron_variant	MODIFIER	WDFY3	WDFY3	transcript	XM_023637785.1	protein_coding	10	c.1886-65A>T		-1	-1	-1	-1	-1	-1	0
chr3	54036821	A	T	PASS	intron_variant	MODIFIER	WDFY3	WDFY3	transcript	XM_023637788.1	protein_coding	10	c.1886-65A>T		-1	-1	-1	-1	-1	-1	0
chr3	54039250	A	G	PASS	intron_variant	MODIFIER	WDFY3	WDFY3	transcript	XM_023637783.1	protein_coding	12	c.2134-1159A>G		-1	-1	-1	-1	-1	-1	0
chr3	54039250	A	G	PASS	intron_variant	MODIFIER	WDFY3	WDFY3	transcript	XM_023637793.1	protein_coding	15	c.1942-1159A>G		-1	-1	-1	-1	-1	-1	0
chr3	54039250	A	G	PASS	intron_variant	MODIFIER	WDFY3	WDFY3	transcript	XM_023637797.1	protein_coding	13	c.1942-1159A>G		-1	-1	-1	-1	-1	-1	0
chr3	54039250	A	G	PASS	intron_variant	MODIFIER	WDFY3	WDFY3	transcript	XM_023637790.1	protein_coding	15	c.1942-1159A>G		-1	-1	-1	-1	-1	-1	0
chr3	54039250	A	G	PASS	intron_variant	MODIFIER	WDFY3	WDFY3	transcript	XM_023637791.1	protein_coding	16	c.1942-1159A>G		-1	-1	-1	-1	-1	-1	0
chr3	54039250	A	G	PASS	intron_variant	MODIFIER	WDFY3	WDFY3	transcript	XM_023637792.1	protein_coding	14	c.1942-1159A>G		-1	-1	-1	-1	-1	-1	0
chr3	54039250	A	G	PASS	intron_variant	MODIFIER	WDFY3	WDFY3	transcript	XM_023637795.1	protein_coding	14	c.1942-1159A>G		-1	-1	-1	-1	-1	-1	0
chr3	54039250	A	G	PASS	intron_variant	MODIFIER	WDFY3	WDFY3	transcript	XM_023637796.1	protein_coding	13	c.1942-1159A>G		-1	-1	-1	-1	-1	-1	0
chr3	54039250	A	G	PASS	intron_variant	MODIFIER	WDFY3	WDFY3	transcript	XM_023637794.1	protein_coding	13	c.1942-1159A>G		-1	-1	-1	-1	-1	-1	0
chr3	54039250	A	G	PASS	intron_variant	MODIFIER	WDFY3	WDFY3	transcript	XM_023637798.1	protein_coding	12	c.1942-1159A>G		-1	-1	-1	-1	-1	-1	0
chr3	54039250	A	G	PASS	intron_variant	MODIFIER	WDFY3	WDFY3	transcript	XR_002806954.1	pseudogene	12	n.3465-1159A>G		-1	-1	-1	-1	-1	-1	0
chr3	54039250	A	G	PASS	intron_variant	MODIFIER	WDFY3	WDFY3	transcript	XM_023637784.1	protein_coding	12	c.2134-1159A>G		-1	-1	-1	-1	-1	-1	0
chr3	54039250	A	G	PASS	intron_variant	MODIFIER	WDFY3	WDFY3	transcript	XM_023637786.1	protein_coding	12	c.2134-1159A>G		-1	-1	-1	-1	-1	-1	0
chr3	54039250	A	G	PASS	intron_variant	MODIFIER	WDFY3	WDFY3	transcript	XM_023637787.1	protein_coding	12	c.2134-1159A>G		-1	-1	-1	-1	-1	-1	0
chr3	54039250	A	G	PASS	intron_variant	MODIFIER	WDFY3	WDFY3	transcript	XM_023637785.1	protein_coding	11	c.2080-1159A>G		-1	-1	-1	-1	-1	-1	0
chr3	54039250	A	G	PASS	intron_variant	MODIFIER	WDFY3	WDFY3	transcript	XM_023637788.1	protein_coding	11	c.2080-1159A>G		-1	-1	-1	-1	-1	-1	0
chr3	54042839	C	G	PASS	intron_variant	MODIFIER	WDFY3	WDFY3	transcript	XM_023637783.1	protein_coding	14	c.2675+435C>G		-1	-1	-1	-1	-1	-1	0
chr3	54042839	C	G	PASS	intron_variant	MODIFIER	WDFY3	WDFY3	transcript	XM_023637793.1	protein_coding	17	c.2483+435C>G		-1	-1	-1	-1	-1	-1	0
chr3	54042839	C	G	PASS	intron_variant	MODIFIER	WDFY3	WDFY3	transcript	XM_023637797.1	protein_coding	15	c.2483+435C>G		-1	-1	-1	-1	-1	-1	0
chr3	54042839	C	G	PASS	intron_variant	MODIFIER	WDFY3	WDFY3	transcript	XM_023637790.1	protein_coding	17	c.2483+435C>G		-1	-1	-1	-1	-1	-1	0
chr3	54042839	C	G	PASS	intron_variant	MODIFIER	WDFY3	WDFY3	transcript	XM_023637791.1	protein_coding	18	c.2483+435C>G		-1	-1	-1	-1	-1	-1	0
[truncated: 13,386 more rows]
